# Supplementary material for: Dissecting Generalizability and Actionability of Disease-Associated Genes From 20 Worldwide Ethnolinguistic Cultural Groups
Source: Front Genet. 2022 Jun 24;13:835713. doi: 10.3389/fgene.2022.835713 (PMC9263835; doi:10.3389/fgene.2022.835713)
Supplement: Supplementary file 1 [file Table2.XLSX]

## Sheet: FST
Genetics distance (Fst) based on disease-specific variants among the 20 ethnolinguistic cultural groups.
ACG
	Khoe-San	Niger-Congo Volta Niger	European USA	Niger-Congo Bantu South	South Asia	Latin American	Niger-Congo West	African-Caribbean	Afro-Asiatic Semitic	European South	Afro-Asiatic	Niger-Congo Bantu	African-American	East Asian	European Centre	Afro-Asiatic Cushitic	USA Indian	European North	Afro-Asiatic Omotic	UK Indian
Khoe-San	0	6.3	14.5	4.5	13	12.5	6.1	5.2	6.8	13.9	10.5	5.4	5.1	17.5	14.6	6.2	13.4	14.5	5.7	13.1
Niger-Congo Volta Niger	6.3	0	15.7	1.1	14.1	13.2	0.5	0.3	6.2	15.1	11	0.6	1	18	15.8	5.3	14.5	15.9	5.1	14.3
European USA	14.5	15.7	0	15.7	3.4	2.4	15.4	12.6	5.6	0.3	1.7	14.4	10.2	11	0	6.5	3.3	0.8	7.4	4
Niger-Congo Bantu South	4.5	1.1	15.7	0	14	13.1	1.3	1.1	6.1	15.1	11	0.9	1.6	17.8	15.8	5.2	14.5	15.8	4.9	14.1
South Asia	13	14.1	3.4	14	0	2.8	13.9	11.3	5.5	3.3	3	12.8	9.1	6.5	3.3	6.4	0.3	3.2	6.9	0.1
Latin American	12.5	13.2	2.4	13.1	2.8	0	13	10.4	4.8	2.3	2.6	12	8.2	7.5	2.4	5.6	3.1	2.6	6.2	3.2
Niger-Congo West	6.1	0.5	15.4	1.3	13.9	13	0	0.4	6	14.8	10.7	0.8	1	17.7	15.5	5.1	14.3	15.5	4.9	14
African-Caribbean	5.2	0.3	12.6	1.1	11.3	10.4	0.4	0	4.4	12	8.4	0.5	0.3	15.5	12.7	3.6	11.7	12.8	3.6	11.5
Afro-Asiatic Semitic	6.8	6.2	5.6	6.1	5.5	4.8	6	4.4	0	4.8	2.1	5	3.2	11	5.7	0.3	5.9	6.1	0.5	5.9
European South	13.9	15.1	0.3	15.1	3.3	2.3	14.8	12	4.8	0	1.1	13.7	9.7	10.9	0.2	5.8	3.2	1.1	6.7	3.9
Afro-Asiatic	10.5	11	1.7	11	3	2.6	10.7	8.4	2.1	1.1	0	9.7	6.4	9.9	1.7	2.8	3.1	2.5	3.6	3.5
Niger-Congo Bantu	5.4	0.6	14.4	0.9	12.8	12	0.8	0.5	5	13.7	9.7	0	0.9	16.6	14.5	4.1	13.3	14.5	3.8	12.9
African-American	5.1	1	10.2	1.6	9.1	8.2	1	0.3	3.2	9.7	6.4	0.9	0	13.3	10.3	2.6	9.4	10.4	2.7	9.3
East Asian	17.5	18	11	17.8	6.5	7.5	17.7	15.5	11	10.9	9.9	16.6	13.3	0	11	11.8	7.6	10.3	12	7.2
European Centre	14.6	15.8	0	15.8	3.3	2.4	15.5	12.7	5.7	0.2	1.7	14.5	10.3	11	0	6.6	3.2	0.7	7.5	3.9
Afro-Asiatic Cushitic	6.2	5.3	6.5	5.2	6.4	5.6	5.1	3.6	0.3	5.8	2.8	4.1	2.6	11.8	6.6	0	6.7	6.9	0.4	6.6
USA Indian	13.4	14.5	3.3	14.5	0.3	3.1	14.3	11.7	5.9	3.2	3.1	13.3	9.4	7.6	3.2	6.7	0	3.1	7.3	0.5
European North	14.5	15.9	0.8	15.8	3.2	2.6	15.5	12.8	6.1	1.1	2.5	14.5	10.4	10.3	0.7	6.9	3.1	0	7.7	3.8
Afro-Asiatic Omotic	5.7	5.1	7.4	4.9	6.9	6.2	4.9	3.6	0.5	6.7	3.6	3.8	2.7	12	7.5	0.4	7.3	7.7	0	7.1
UK Indian	13.1	14.3	4	14.1	0.1	3.2	14	11.5	5.9	3.9	3.5	12.9	9.3	7.2	3.9	6.6	0.5	3.8	7.1	0
HIV
	Khoe-San	Niger-Congo Volta Niger	European USA	Niger-Congo Bantu South	South Asia	Latin American	Niger-Congo West	African-Caribbean	Afro-Asiatic Semitic	European South	Afro-Asiatic	Niger-Congo Bantu	African-American	East Asian	European Centre	Afro-Asiatic Cushitic	USA Indian	European North	Afro-Asiatic Omotic	UK Indian
Khoe-San	0	6.1	13.2	4.2	12.3	11.6	5.9	5.2	6.3	12.6	9.4	5	4.7	16.8	13.1	5.9	12.5	13.8	5.9	12.7
Niger-Congo Volta Niger	6.1	0	14.8	1.3	13.4	12.2	0.6	0.3	6.1	13.9	10	0.8	1	17.3	14.7	5.4	13.6	15.1	5.2	13.6
European USA	13.2	14.8	0	14.4	3.5	2.7	14.5	11.8	5.5	0.5	2.4	13.4	9.1	10.4	0	6.4	3.7	0.8	7.5	4.2
Niger-Congo Bantu South	4.2	1.3	14.4	0	13.2	12.2	1.4	1.3	5.9	13.6	9.8	0.9	1.6	17.1	14.4	5.1	13.4	14.9	5.1	13.5
South Asia	12.3	13.4	3.5	13.2	0	3	13.2	10.9	5.3	3.1	3.1	12.2	8.5	5.9	3.5	6	0.4	3.7	6.8	0.2
Latin American	11.6	12.2	2.7	12.2	3	0	12	9.7	4.7	2.5	2.8	11	7.2	6.4	2.7	5.4	3.4	2.9	6.2	3.4
Niger-Congo West	5.9	0.6	14.5	1.4	13.2	12	0	0.6	5.9	13.6	9.8	1	1.1	17.1	14.4	5.1	13.4	14.9	5.2	13.4
African-Caribbean	5.2	0.3	11.8	1.3	10.9	9.7	0.6	0	4.5	11	7.7	0.7	0.3	15	11.7	3.9	11	12.1	3.8	11.1
Afro-Asiatic Semitic	6.3	6.1	5.5	5.9	5.3	4.7	5.9	4.5	0	4.4	1.9	4.8	3	10.4	5.4	0.2	5.6	6.3	0.6	5.8
European South	12.6	13.9	0.5	13.6	3.1	2.5	13.6	11	4.4	0	1.3	12.5	8.4	10	0.4	5.4	3.3	1.4	6.5	3.8
Afro-Asiatic	9.4	10	2.4	9.8	3.1	2.8	9.8	7.7	1.9	1.3	0	8.7	5.6	9.3	2.3	2.6	3.2	3.3	3.6	3.6
Niger-Congo Bantu	5	0.8	13.4	0.9	12.2	11	1	0.7	4.8	12.5	8.7	0	0.9	16.1	13.3	4.1	12.3	13.7	4	12.4
African American	4.7	1	9.1	1.6	8.5	7.2	1.1	0.3	3	8.4	5.6	0.9	0	12.8	9	2.7	8.6	9.5	2.8	8.8
East Asian	16.8	17.3	10.4	17.1	5.9	6.4	17.1	15	10.4	10	9.3	16.1	12.8	0	10.4	11	7.1	9.8	11.7	6.2
European Centre	13.1	14.7	0	14.4	3.5	2.7	14.4	11.7	5.4	0.4	2.3	13.3	9	10.4	0	6.4	3.7	0.8	7.5	4.2
Afro-Asiatic Cushitic	5.9	5.4	6.4	5.1	6	5.4	5.1	3.9	0.2	5.4	2.6	4.1	2.7	11	6.4	0	6.2	7.1	0.6	6.4
USA Indian	12.5	13.6	3.7	13.4	0.4	3.4	13.4	11	5.6	3.3	3.2	12.3	8.6	7.1	3.7	6.2	0	4	7.1	0.4
European North	13.8	15.1	0.8	14.9	3.7	2.9	14.9	12.1	6.3	1.4	3.3	13.7	9.5	9.8	0.8	7.1	4	0	8.1	4.4
Afro-Asiatic Omotic	5.9	5.2	7.5	5.1	6.8	6.2	5.2	3.8	0.6	6.5	3.6	4	2.8	11.7	7.5	0.6	7.1	8.1	0	7.2
UK Indian	12.7	13.6	4.2	13.5	0.2	3.4	13.4	11.1	5.8	3.8	3.6	12.4	8.8	6.2	4.2	6.4	0.4	4.4	7.2	0
MALARIA
	Khoe-San	Niger-Congo Volta Niger	European USA	Niger-Congo Bantu South	South Asia	Latin American	Niger-Congo West	African-Caribbean	Afro-Asiatic Semitic	European South	Afro-Asiatic	Niger-Congo Bantu	African-American	East Asian	European Centre	Afro-Asiatic Cushitic	USA Indian	European North	Afro-Asiatic Omotic	UK Indian
Khoe-San	0	5.6	11.8	3.5	10.4	10	4.9	4.8	5.5	11	7.7	4.5	3.9	15.3	11.5	5.1	10.9	12	4.7	10.7
Niger-Congo Volta Niger	5.6	0	14.3	1.5	12.2	11.4	0.7	0.3	6.3	13.1	9.3	0.8	1.1	15.7	14	5.2	12.9	14	4.6	12.3
European USA	11.8	14.3	0	13.1	3.2	2.5	13.3	11.3	5.7	0.4	2.3	12.7	8.7	9.9	0	7.1	3.5	0.7	6.7	3.7
Niger-Congo Bantu South	3.5	1.5	13.1	0	11.3	10.8	1.4	1.4	5.4	12.2	8.7	0.9	1.4	15.5	13	4.5	12	13.2	4.1	11.6
South Asia	10.4	12.2	3.2	11.3	0	2.9	11.5	9.7	5.6	2.8	2.8	10.8	7.5	7.3	3.1	6.6	0.5	3	6.3	0.3
Latin American	10	11.4	2.5	10.8	2.9	0	10.7	8.8	4.4	2.3	2.4	10	6.5	6.3	2.4	5.5	3.2	2.5	5.3	3.2
Niger-Congo West	4.9	0.7	13.3	1.4	11.5	10.7	0	0.6	5.6	12.2	8.5	0.9	1	15.3	13.1	4.3	12.3	13.3	4.2	11.6
African-Caribbean	4.8	0.3	11.3	1.4	9.7	8.8	0.6	0	4.5	10.2	7	0.7	0.3	13.4	11	3.7	10.3	11	3.2	9.8
Afro-Asiatic Semitic	5.5	6.3	5.7	5.4	5.6	4.4	5.6	4.5	0	4.9	1.9	4.7	3.3	10.8	5.4	0.4	6.1	6.3	0.2	5.9
European South	11	13.1	0.4	12.2	2.8	2.3	12.2	10.2	4.9	0	1.4	11.6	7.8	10.1	0.4	6.2	3.2	1.1	5.8	3.4
Afro-Asiatic	7.7	9.3	2.3	8.7	2.8	2.4	8.5	7	1.9	1.4	0	7.9	5.1	9.2	2	3.1	3.2	2.8	3	3.3
Niger-Congo Bantu	4.5	0.8	12.7	0.9	10.8	10	0.9	0.7	4.7	11.6	7.9	0	0.9	14.5	12.5	3.7	11.4	12.6	3.3	11
African American	3.9	1.1	8.7	1.4	7.5	6.5	1	0.3	3.3	7.8	5.1	0.9	0	11.6	8.5	2.7	8	8.6	2.3	7.6
East Asian	15.3	15.7	9.9	15.5	7.3	6.3	15.3	13.4	10.8	10.1	9.2	14.5	11.6	0	10.1	12	8.5	9	11.5	7.6
European Centre	11.5	14	0	13	3.1	2.4	13.1	11	5.4	0.4	2	12.5	8.5	10.1	0	7	3.5	0.7	6.9	3.6
Afro-Asiatic Cushitic	5.1	5.2	7.1	4.5	6.6	5.5	4.3	3.7	0.4	6.2	3.1	3.7	2.7	12	7	0	7.2	7.7	0.6	6.8
USA Indian	10.9	12.9	3.5	12	0.5	3.2	12.3	10.3	6.1	3.2	3.2	11.4	8	8.5	3.5	7.2	0	3.4	6.9	0.5
European North	12	14	0.7	13.2	3	2.5	13.3	11	6.3	1.1	2.8	12.6	8.6	9	0.7	7.7	3.4	0	7.2	3.4
Afro-Asiatic Omotic	4.7	4.6	6.7	4.1	6.3	5.3	4.2	3.2	0.2	5.8	3	3.3	2.3	11.5	6.9	0.6	6.9	7.2	0	6.7
UK Indian	10.7	12.3	3.7	11.6	0.3	3.2	11.6	9.8	5.9	3.4	3.3	11	7.6	7.6	3.6	6.8	0.5	3.4	6.7	0
SICKLE CELL
	Khoe-San	Niger-Congo Volta Niger	European USA	Niger-Congo Bantu South	South Asia	Latin American	Niger-Congo West	African-Caribbean	Afro-Asiatic Semitic	European South	Afro-Asiatic	Niger-Congo Bantu	African-American	East Asian	European Centre	Afro-Asiatic Cushitic	USA Indian	European North	Afro-Asiatic Omotic	UK Indian
Khoe-San	0	5.7	12.4	4.3	12.7	11.3	6.4	4.5	5.5	12.6	9.4	5.1	4.5	16.7	12.5	5.7	12.7	13.4	5.6	12.7
Niger-Congo Volta Niger	5.7	0	14.6	1	13.8	12.3	0.8	0.3	5.7	14.3	10.3	0.7	1	17.2	14.7	5.1	13.9	15.7	5.5	13.6
European USA	12.4	14.6	0	14.6	4	2.5	14.6	11.8	5.2	0.6	1.9	13.5	9	10.4	0	6.4	3.9	0.9	7.7	4.2
Niger-Congo Bantu South	4.3	1	14.6	0	13.9	12.2	1.7	1	5.9	14.3	10.4	0.9	1.5	17.1	14.6	5.3	14	15.5	5.7	13.8
South Asia	12.7	13.8	4	13.9	0	3.3	14	11.3	5.6	3.8	3.4	12.8	9	6.2	4.1	6.7	0.2	4.4	7.4	0.2
Latin American	11.3	12.3	2.5	12.2	3.3	0	12.1	9.8	4.7	2.7	2.5	11.4	7.3	6.4	2.5	5.6	3.2	3.1	6.7	3.5
Niger-Congo West	6.4	0.8	14.6	1.7	14	12.1	0	0.9	5.8	14.2	10.1	1.1	1.3	17.3	14.6	5.2	14	15.6	6.1	13.8
African-Caribbean	4.5	0.3	11.8	1	11.3	9.8	0.9	0	4	11.6	8	0.5	0.3	14.9	11.8	3.7	11.4	12.7	3.8	11.2
Afro-Asiatic Semitic	5.5	5.7	5.2	5.9	5.6	4.7	5.8	4	0	4.9	2	4.7	2.7	10.5	5.3	0.1	5.7	6.1	1	5.6
European South	12.6	14.3	0.6	14.3	3.8	2.7	14.2	11.6	4.9	0	1.3	13.2	8.8	10.5	0.4	5.9	3.8	1.6	7.2	4.3
Afro-Asiatic	9.4	10.3	1.9	10.4	3.4	2.5	10.1	8	2	1.3	0	9.3	5.7	9.3	1.9	3	3.3	3	4.5	3.5
Niger-Congo Bantu	5.1	0.7	13.5	0.9	12.8	11.4	1.1	0.5	4.7	13.2	9.3	0	0.9	16.3	13.5	4.1	12.9	14.3	4.3	12.7
African American	4.5	1	9	1.5	9	7.3	1.3	0.3	2.7	8.8	5.7	0.9	0	12.7	9	2.5	9.1	9.8	3	8.9
East Asian	16.7	17.2	10.4	17.1	6.2	6.4	17.3	14.9	10.5	10.5	9.3	16.3	12.7	0	10.3	11.2	6.8	10	12.2	6.5
European Centre	12.5	14.7	0	14.6	4.1	2.5	14.6	11.8	5.3	0.4	1.9	13.5	9	10.3	0	6.5	4	1	7.7	4.4
Afro-Asiatic Cushitic	5.7	5.1	6.4	5.3	6.7	5.6	5.2	3.7	0.1	5.9	3	4.1	2.5	11.2	6.5	0	6.8	7.2	1.1	6.8
USA Indian	12.7	13.9	3.9	14	0.2	3.2	14	11.4	5.7	3.8	3.3	12.9	9.1	6.8	4	6.8	0	4.5	7.7	0.3
European North	13.4	15.7	0.9	15.5	4.4	3.1	15.6	12.7	6.1	1.6	3	14.3	9.8	10	1	7.2	4.5	0	8.1	4.6
Afro-Asiatic Omotic	5.6	5.5	7.7	5.7	7.4	6.7	6.1	3.8	1	7.2	4.5	4.3	3	12.2	7.7	1.1	7.7	8.1	0	7.6
UK Indian	12.7	13.6	4.2	13.8	0.2	3.5	13.8	11.2	5.6	4.3	3.5	12.7	8.9	6.5	4.4	6.8	0.3	4.6	7.6	0
TB
	Khoe-San	Niger-Congo Volta Niger	European USA	Niger-Congo Bantu South	South Asia	Latin American	Niger-Congo West	African-Caribbean	Afro-Asiatic Semitic	European South	Afro-Asiatic	Niger-Congo Bantu	African-American	East Asian	European Centre	Afro-Asiatic Cushitic	USA Indian	European North	Afro-Asiatic Omotic	UK Indian
Khoe-San	0	6	12.5	4.4	11.5	11.2	5.8	5	6	12	9	5.2	4.7	15.8	12.3	5.6	11.7	12.9	5.2	11.6
Niger-Congo Volta Niger	6	0	14.4	1	12.9	12.4	0.5	0.3	5.9	13.7	9.9	0.6	0.8	17	14.2	5.1	13.1	14.7	4.9	12.9
European USA	12.5	14.4	0	14.4	3	2.6	14	11.4	5	0.4	1.9	13.2	9.2	9.2	0	6.2	3.2	0.7	6.7	3.8
Niger-Congo Bantu South	4.4	1	14.4	0	13	12.5	1.3	1.1	5.9	13.8	10	0.8	1.4	17.1	14.2	5.2	13.3	14.8	4.9	13.1
South Asia	11.5	12.9	3	13	0	2.7	12.6	10.4	5.2	3	3.1	11.8	8.4	5.6	2.9	6.1	0.3	3.2	6.4	0.2
Latin American	11.2	12.4	2.6	12.5	2.7	0	12.1	9.9	4.8	2.5	2.8	11.3	7.8	5.7	2.5	5.6	3	2.7	6.1	3.2
Niger-Congo West	5.8	0.5	14	1.3	12.6	12.1	0	0.5	5.6	13.3	9.6	0.9	0.9	16.7	13.8	4.8	12.8	14.4	4.8	12.6
African-Caribbean	5	0.3	11.4	1.1	10.4	9.9	0.5	0	4.1	10.8	7.5	0.6	0.2	14.7	11.3	3.6	10.6	11.8	3.4	10.5
Afro-Asiatic Semitic	6	5.9	5	5.9	5.2	4.8	5.6	4.1	0	4.3	1.8	4.8	3.1	10.3	4.9	0.4	5.4	5.8	0.5	5.5
European South	12	13.7	0.4	13.8	3	2.5	13.3	10.8	4.3	0	1.1	12.5	8.7	9.2	0.3	5.4	3.1	1.2	5.9	3.7
Afro-Asiatic	9	9.9	1.9	10	3.1	2.8	9.6	7.5	1.8	1.1	0	8.8	5.8	8.8	1.8	2.7	3.3	2.9	3.2	3.6
Niger-Congo Bantu	5.2	0.6	13.2	0.8	11.8	11.3	0.9	0.6	4.8	12.5	8.8	0	0.9	15.9	13	4	12.1	13.5	3.9	11.9
African American	4.7	0.8	9.2	1.4	8.4	7.8	0.9	0.2	3.1	8.7	5.8	0.9	0	12.6	9	2.6	8.6	9.6	2.6	8.5
East Asian	15.8	17	9.2	17.1	5.6	5.7	16.7	14.7	10.3	9.2	8.8	15.9	12.6	0	9	10.8	6.4	8.7	11.2	6.1
European Centre	12.3	14.2	0	14.2	2.9	2.5	13.8	11.3	4.9	0.3	1.8	13	9	9	0	6.1	3.1	0.7	6.5	3.7
Afro-Asiatic Cushitic	5.6	5.1	6.2	5.2	6.1	5.6	4.8	3.6	0.4	5.4	2.7	4	2.6	10.8	6.1	0	6.4	6.8	0.6	6.3
USA Indian	11.7	13.1	3.2	13.3	0.3	3	12.8	10.6	5.4	3.1	3.3	12.1	8.6	6.4	3.1	6.4	0	3.5	6.6	0.4
European North	12.9	14.7	0.7	14.8	3.2	2.7	14.4	11.8	5.8	1.2	2.9	13.5	9.6	8.7	0.7	6.8	3.5	0	7.2	4
Afro-Asiatic Omotic	5.2	4.9	6.7	4.9	6.4	6.1	4.8	3.4	0.5	5.9	3.2	3.9	2.6	11.2	6.5	0.6	6.6	7.2	0	6.7
UK Indian	11.6	12.9	3.8	13.1	0.2	3.2	12.6	10.5	5.5	3.7	3.6	11.9	8.5	6.1	3.7	6.3	0.4	4	6.7	0
