# Supplementary material for: Dissecting Generalizability and Actionability of Disease-Associated Genes From 20 Worldwide Ethnolinguistic Cultural Groups
Source: Front Genet. 2022 Jun 24;13:835713. doi: 10.3389/fgene.2022.835713 (PMC9263835; doi:10.3389/fgene.2022.835713)
Supplement: Supplementary file 2 [file Table4.XLS]

## Sheet: Sheet1
Extended gene-specific proportion of derived allele for HIV, TB, Malaria, Sickle Cell Disease and ACG (Actionable Genes) across 20 worldwide ethnolinguistic cultural groups
Gene	Khoe-San	African-American	Niger-Congo_Bantu_South	Niger_Congo_Bantu	Niger_Congo_Volta_Niger	Niger_Congo_West	European_North	European_South	European_USA	European_center	South_Asian	East_Asian	UK_Indian	USA_Indian	African-Caribbean	Afro-Asiatic	Afro-Asiatic_Cushitic	Afro-Asiatic_Omotic	Afro-Asiatic_Semitic	Latin_American
ACG
SERPINC1	0.002	0.003	0.005	0.007	0.009	0.01	0.012	0.013	0.015	0.016	0.018	0.02	0.021	0.023	0.024	0.026	0.028	0.03	0.032	0.033
KCNQ1	0.011	0.022	0.034	0.045	0.056	0.068	0.078	0.088	0.098	0.108	0.118	0.129	0.139	0.15	0.161	0.171	0.181	0.192	0.203	0.213
RET	0.005	0.01	0.015	0.021	0.026	0.031	0.036	0.041	0.046	0.051	0.056	0.061	0.066	0.071	0.077	0.081	0.087	0.091	0.096	0.102
RBM20	0.018	0.035	0.052	0.07	0.087	0.104	0.121	0.138	0.155	0.171	0.188	0.204	0.22	0.236	0.253	0.27	0.288	0.305	0.323	0.34
PTS	0	0.001	0.001	0.002	0.002	0.002	0.003	0.003	0.003	0.003	0.004	0.004	0.004	0.005	0.005	0.005	0.006	0.006	0.006	0.007
ATP7B	0.006	0.011	0.017	0.022	0.028	0.034	0.038	0.043	0.047	0.052	0.057	0.062	0.067	0.072	0.078	0.083	0.089	0.095	0.1	0.105
ACVRL1	0.002	0.003	0.005	0.006	0.008	0.009	0.01	0.012	0.013	0.015	0.016	0.018	0.019	0.02	0.022	0.023	0.025	0.026	0.028	0.029
KCNH2	0.004	0.008	0.011	0.015	0.019	0.022	0.026	0.03	0.034	0.038	0.042	0.045	0.049	0.053	0.057	0.061	0.064	0.068	0.072	0.076
MYLK	0.01	0.021	0.032	0.042	0.053	0.064	0.074	0.083	0.092	0.101	0.11	0.12	0.13	0.139	0.15	0.16	0.17	0.18	0.19	0.2
PTEN	0.018	0.034	0.051	0.068	0.085	0.102	0.117	0.133	0.149	0.166	0.182	0.197	0.213	0.229	0.246	0.263	0.279	0.297	0.313	0.329
NF2	0.004	0.009	0.013	0.018	0.022	0.026	0.031	0.035	0.04	0.044	0.049	0.053	0.057	0.062	0.066	0.071	0.075	0.08	0.085	0.089
TSC2	0.001	0.002	0.003	0.004	0.005	0.006	0.007	0.007	0.008	0.009	0.01	0.011	0.012	0.012	0.013	0.014	0.015	0.016	0.017	0.017
MYL3	0.001	0.002	0.002	0.003	0.004	0.004	0.005	0.006	0.006	0.007	0.007	0.008	0.008	0.009	0.009	0.01	0.011	0.011	0.012	0.013
CDC73	0.005	0.009	0.015	0.019	0.024	0.028	0.032	0.037	0.041	0.045	0.049	0.053	0.057	0.061	0.066	0.071	0.075	0.079	0.083	0.087
TGFBR2	0.009	0.018	0.027	0.036	0.046	0.055	0.063	0.072	0.081	0.089	0.099	0.107	0.117	0.126	0.135	0.144	0.153	0.162	0.171	0.18
PCBD1	0.003	0.006	0.009	0.012	0.015	0.018	0.021	0.024	0.027	0.03	0.033	0.036	0.039	0.042	0.045	0.048	0.051	0.054	0.057	0.06
MLH3	0.001	0.002	0.003	0.004	0.005	0.006	0.007	0.008	0.009	0.01	0.011	0.011	0.012	0.013	0.014	0.015	0.016	0.017	0.018	0.019
MLH1	0.002	0.005	0.007	0.009	0.011	0.014	0.016	0.018	0.02	0.023	0.025	0.027	0.03	0.032	0.034	0.036	0.039	0.041	0.043	0.045
TP53	0	0.001	0.001	0.002	0.002	0.003	0.003	0.003	0.004	0.004	0.004	0.005	0.005	0.006	0.006	0.006	0.007	0.007	0.008	0.008
TGFBR1	0.007	0.012	0.017	0.023	0.028	0.033	0.039	0.044	0.049	0.055	0.06	0.066	0.071	0.076	0.082	0.087	0.092	0.098	0.103	0.109
SCN5A	0.006	0.012	0.018	0.023	0.029	0.035	0.041	0.047	0.052	0.058	0.064	0.069	0.075	0.081	0.087	0.093	0.098	0.104	0.11	0.116
CASQ2	0.007	0.015	0.023	0.031	0.039	0.047	0.054	0.061	0.068	0.075	0.083	0.091	0.099	0.106	0.114	0.122	0.13	0.138	0.145	0.153
MEN1	0	0.001	0.001	0.002	0.002	0.002	0.003	0.003	0.004	0.004	0.004	0.005	0.005	0.006	0.006	0.007	0.007	0.007	0.008	0.008
MUTYH	0	0.001	0.001	0.001	0.002	0.002	0.002	0.003	0.003	0.003	0.004	0.004	0.004	0.005	0.005	0.005	0.006	0.006	0.006	0.007
BMPR1A	0.008	0.016	0.023	0.031	0.039	0.047	0.053	0.06	0.066	0.072	0.079	0.087	0.093	0.1	0.108	0.114	0.122	0.13	0.137	0.143
MYL2	0.001	0.002	0.003	0.004	0.005	0.006	0.006	0.007	0.008	0.009	0.01	0.011	0.011	0.012	0.013	0.014	0.015	0.016	0.017	0.018
TNNI3	0	0.001	0.002	0.002	0.003	0.003	0.004	0.004	0.004	0.005	0.005	0.006	0.006	0.007	0.007	0.008	0.008	0.009	0.009	0.01
EPCAM	0.001	0.002	0.003	0.004	0.005	0.006	0.007	0.008	0.009	0.01	0.011	0.012	0.013	0.013	0.015	0.015	0.016	0.017	0.019	0.02
SLC7A9	0.004	0.007	0.011	0.015	0.018	0.022	0.026	0.029	0.033	0.037	0.041	0.044	0.048	0.052	0.055	0.059	0.062	0.066	0.07	0.073
DSG2	0.003	0.005	0.008	0.01	0.013	0.016	0.018	0.02	0.022	0.024	0.026	0.028	0.03	0.032	0.035	0.037	0.039	0.042	0.044	0.046
KCNJ2	0.047	0.094	0.142	0.19	0.238	0.285	0.33	0.375	0.42	0.465	0.51	0.553	0.599	0.644	0.692	0.737	0.784	0.83	0.875	0.919
MSH2	0.003	0.006	0.009	0.012	0.015	0.019	0.021	0.024	0.026	0.029	0.031	0.034	0.037	0.04	0.043	0.046	0.049	0.052	0.055	0.058
PRKAG2	0.013	0.025	0.037	0.049	0.062	0.074	0.085	0.097	0.108	0.119	0.13	0.142	0.153	0.164	0.176	0.187	0.199	0.212	0.223	0.235
DSP	0.008	0.016	0.024	0.032	0.04	0.048	0.055	0.063	0.071	0.079	0.086	0.094	0.101	0.109	0.117	0.125	0.132	0.14	0.148	0.156
BLM	0.005	0.01	0.015	0.02	0.025	0.03	0.035	0.039	0.043	0.048	0.052	0.056	0.061	0.065	0.07	0.075	0.08	0.085	0.089	0.093
SCN1B	0	0	0	0	0	0.001	0.001	0.001	0.001	0.001	0.001	0.001	0.001	0.001	0.001	0.001	0.001	0.001	0.001	0.001
PMS2	0.001	0.002	0.002	0.003	0.004	0.005	0.006	0.007	0.007	0.008	0.009	0.01	0.011	0.011	0.012	0.013	0.014	0.015	0.016	0.016
PROC	0.004	0.008	0.012	0.016	0.02	0.024	0.028	0.032	0.036	0.04	0.044	0.047	0.051	0.055	0.059	0.063	0.067	0.071	0.075	0.078
LDLRAP1	0.001	0.003	0.004	0.005	0.007	0.008	0.01	0.011	0.012	0.013	0.015	0.016	0.017	0.019	0.02	0.021	0.023	0.024	0.025	0.026
PKP2	0.029	0.058	0.087	0.116	0.145	0.174	0.2	0.227	0.253	0.28	0.308	0.334	0.363	0.392	0.421	0.448	0.477	0.506	0.535	0.564
FLCN	0.002	0.003	0.005	0.007	0.008	0.01	0.011	0.013	0.014	0.016	0.017	0.018	0.02	0.022	0.023	0.025	0.027	0.028	0.03	0.031
RYR1	0.004	0.007	0.01	0.013	0.016	0.019	0.022	0.024	0.027	0.03	0.033	0.035	0.038	0.041	0.044	0.047	0.05	0.053	0.056	0.059
CACNB2	0.031	0.062	0.093	0.123	0.154	0.184	0.213	0.243	0.272	0.302	0.331	0.36	0.389	0.417	0.448	0.477	0.507	0.538	0.568	0.598
RYR2	0.044	0.087	0.131	0.174	0.217	0.26	0.3	0.34	0.379	0.419	0.46	0.499	0.539	0.58	0.623	0.663	0.705	0.747	0.788	0.828
MET	0.006	0.012	0.018	0.024	0.03	0.036	0.042	0.047	0.053	0.059	0.064	0.07	0.075	0.081	0.087	0.093	0.098	0.104	0.11	0.116
COL3A1	0.013	0.025	0.037	0.05	0.062	0.074	0.085	0.096	0.107	0.118	0.129	0.14	0.151	0.162	0.174	0.186	0.198	0.21	0.222	0.233
KIT	0.022	0.042	0.063	0.084	0.105	0.125	0.145	0.164	0.184	0.203	0.222	0.24	0.26	0.279	0.3	0.319	0.339	0.359	0.38	0.4
IDUA	0	0	0	0	0	0.001	0.001	0.001	0.001	0.001	0.001	0.001	0.002	0.002	0.002	0.002	0.002	0.002	0.002	0.002
MYH11	0.006	0.012	0.018	0.024	0.03	0.036	0.041	0.046	0.051	0.056	0.061	0.066	0.071	0.077	0.083	0.088	0.094	0.1	0.105	0.11
SLC37A4	0	0.001	0.001	0.001	0.001	0.001	0.002	0.002	0.002	0.003	0.003	0.003	0.003	0.003	0.004	0.004	0.004	0.005	0.005	0.005
FBN1	0.018	0.036	0.054	0.071	0.089	0.107	0.122	0.136	0.151	0.166	0.181	0.197	0.211	0.226	0.244	0.259	0.275	0.29	0.306	0.321
PDGFRA	0.006	0.011	0.016	0.022	0.027	0.033	0.038	0.042	0.047	0.052	0.057	0.062	0.067	0.071	0.077	0.082	0.087	0.092	0.097	0.102
SMARCB1	0.003	0.006	0.009	0.012	0.016	0.019	0.022	0.025	0.027	0.03	0.033	0.036	0.039	0.041	0.045	0.048	0.051	0.054	0.057	0.059
MYH7	0.002	0.004	0.007	0.009	0.011	0.013	0.015	0.017	0.019	0.02	0.022	0.024	0.026	0.028	0.03	0.032	0.034	0.036	0.038	0.04
SERPINA1	0.006	0.011	0.016	0.021	0.026	0.031	0.036	0.042	0.047	0.052	0.057	0.062	0.067	0.072	0.078	0.083	0.088	0.093	0.099	0.104
FH	0.007	0.015	0.022	0.029	0.036	0.043	0.05	0.058	0.065	0.072	0.078	0.085	0.092	0.098	0.105	0.112	0.119	0.126	0.134	0.141
BCHE	0.051	0.103	0.154	0.206	0.257	0.309	0.356	0.403	0.451	0.498	0.543	0.587	0.632	0.677	0.729	0.777	0.827	0.877	0.927	0.974
PRKAR1A	0.004	0.009	0.013	0.018	0.022	0.026	0.03	0.035	0.039	0.043	0.048	0.052	0.056	0.06	0.065	0.069	0.073	0.078	0.082	0.086
PLN	0.001	0.001	0.002	0.003	0.003	0.004	0.005	0.005	0.006	0.006	0.007	0.008	0.008	0.009	0.01	0.01	0.011	0.012	0.012	0.013
APC	0.006	0.013	0.02	0.026	0.033	0.04	0.046	0.053	0.058	0.065	0.07	0.076	0.081	0.087	0.093	0.1	0.107	0.114	0.12	0.126
HMBS	0	0.001	0.001	0.002	0.002	0.002	0.003	0.003	0.003	0.004	0.004	0.004	0.004	0.005	0.005	0.005	0.006	0.006	0.006	0.007
GCH1	0.006	0.011	0.017	0.022	0.028	0.033	0.038	0.043	0.047	0.052	0.057	0.062	0.066	0.071	0.076	0.081	0.085	0.09	0.095	0.1
CACNA1C	0.028	0.056	0.084	0.112	0.139	0.167	0.192	0.216	0.24	0.264	0.289	0.313	0.338	0.362	0.39	0.415	0.441	0.468	0.495	0.519
GPD1L	0.009	0.018	0.027	0.037	0.046	0.055	0.063	0.071	0.078	0.086	0.095	0.103	0.111	0.119	0.129	0.137	0.145	0.154	0.163	0.172
CACNA1S	0.007	0.014	0.021	0.027	0.034	0.041	0.047	0.054	0.061	0.067	0.073	0.079	0.085	0.091	0.098	0.105	0.111	0.118	0.125	0.131
SCN3B	0.006	0.012	0.018	0.024	0.03	0.036	0.042	0.048	0.054	0.06	0.066	0.071	0.077	0.083	0.089	0.095	0.101	0.107	0.113	0.119
KCNE2	0.008	0.017	0.025	0.034	0.042	0.051	0.058	0.065	0.071	0.078	0.086	0.093	0.1	0.107	0.116	0.123	0.131	0.14	0.148	0.155
KCNE3	0.004	0.007	0.011	0.015	0.019	0.023	0.027	0.031	0.034	0.038	0.041	0.045	0.048	0.052	0.056	0.06	0.063	0.067	0.071	0.074
SDHAF2	0.001	0.003	0.004	0.005	0.007	0.008	0.009	0.01	0.011	0.012	0.013	0.014	0.015	0.015	0.017	0.018	0.019	0.021	0.022	0.023
KCNE1	0.004	0.008	0.012	0.016	0.019	0.023	0.027	0.031	0.035	0.038	0.042	0.045	0.049	0.053	0.057	0.06	0.064	0.068	0.071	0.075
QDPR	0.01	0.021	0.032	0.043	0.054	0.065	0.076	0.086	0.096	0.105	0.115	0.125	0.135	0.145	0.156	0.166	0.176	0.186	0.197	0.207
LDLR	0.002	0.004	0.006	0.008	0.01	0.012	0.014	0.016	0.019	0.021	0.023	0.025	0.027	0.029	0.031	0.033	0.035	0.037	0.039	0.041
COQ9	0.001	0.002	0.003	0.003	0.004	0.005	0.006	0.007	0.008	0.008	0.009	0.01	0.011	0.012	0.013	0.014	0.014	0.015	0.016	0.017
GAA	0.001	0.003	0.004	0.006	0.007	0.008	0.01	0.011	0.012	0.013	0.015	0.016	0.018	0.019	0.02	0.022	0.023	0.024	0.025	0.027
COQ2	0.005	0.011	0.016	0.021	0.027	0.032	0.036	0.04	0.045	0.049	0.053	0.057	0.062	0.066	0.071	0.076	0.08	0.085	0.09	0.095
TNNT2	0.004	0.007	0.01	0.014	0.017	0.021	0.024	0.026	0.029	0.032	0.035	0.039	0.042	0.044	0.048	0.051	0.054	0.057	0.061	0.064
VHL	0.001	0.001	0.002	0.003	0.003	0.004	0.004	0.005	0.005	0.006	0.006	0.007	0.007	0.008	0.008	0.009	0.009	0.01	0.01	0.011
DMPK	0	0	0.001	0.001	0.001	0.001	0.002	0.002	0.002	0.002	0.003	0.003	0.003	0.003	0.003	0.004	0.004	0.004	0.004	0.004
TSC1	0.002	0.004	0.005	0.007	0.009	0.011	0.012	0.014	0.015	0.017	0.018	0.02	0.021	0.023	0.024	0.026	0.028	0.03	0.032	0.033
BRCA1	0.003	0.006	0.008	0.011	0.014	0.017	0.019	0.021	0.024	0.026	0.029	0.031	0.033	0.036	0.039	0.042	0.044	0.047	0.05	0.052
HAMP	0	0.001	0.001	0.001	0.002	0.002	0.002	0.003	0.003	0.003	0.004	0.004	0.004	0.005	0.005	0.005	0.005	0.006	0.006	0.006
CPT2	0.004	0.007	0.01	0.014	0.017	0.021	0.024	0.027	0.031	0.034	0.036	0.04	0.042	0.045	0.049	0.052	0.056	0.059	0.062	0.066
DSC2	0.002	0.005	0.007	0.01	0.012	0.015	0.017	0.02	0.022	0.025	0.027	0.029	0.032	0.034	0.036	0.039	0.042	0.044	0.046	0.049
CNBP	0.001	0.002	0.002	0.003	0.004	0.005	0.006	0.006	0.007	0.007	0.008	0.009	0.009	0.01	0.011	0.011	0.012	0.013	0.014	0.014
BRCA2	0.006	0.013	0.019	0.026	0.032	0.039	0.045	0.051	0.058	0.064	0.07	0.077	0.083	0.089	0.096	0.102	0.108	0.115	0.121	0.127
MYBPC3	0.001	0.003	0.004	0.006	0.007	0.008	0.01	0.011	0.013	0.014	0.015	0.017	0.018	0.019	0.021	0.022	0.024	0.025	0.026	0.028
ENG	0.001	0.001	0.002	0.002	0.003	0.004	0.004	0.004	0.005	0.005	0.006	0.006	0.006	0.007	0.007	0.008	0.008	0.009	0.009	0.01
STK11	0.001	0.001	0.002	0.003	0.003	0.004	0.005	0.005	0.006	0.007	0.007	0.008	0.008	0.009	0.01	0.01	0.011	0.012	0.012	0.013
PAH	0.004	0.007	0.011	0.015	0.018	0.022	0.025	0.028	0.032	0.035	0.039	0.042	0.045	0.049	0.052	0.056	0.059	0.063	0.066	0.07
SDHC	0.002	0.003	0.005	0.006	0.008	0.009	0.011	0.012	0.014	0.015	0.016	0.018	0.019	0.021	0.022	0.024	0.025	0.026	0.028	0.029
SDHB	0.002	0.003	0.005	0.007	0.008	0.01	0.012	0.013	0.015	0.016	0.018	0.019	0.021	0.023	0.024	0.026	0.028	0.029	0.031	0.033
SDHD	0.001	0.002	0.003	0.004	0.005	0.006	0.006	0.007	0.008	0.009	0.009	0.01	0.011	0.011	0.012	0.013	0.014	0.015	0.016	0.017
TMEM43	0.001	0.002	0.003	0.005	0.006	0.007	0.008	0.009	0.01	0.011	0.012	0.013	0.014	0.016	0.017	0.018	0.019	0.02	0.021	0.022
TGFB3	0.003	0.005	0.008	0.011	0.013	0.016	0.018	0.021	0.024	0.026	0.029	0.031	0.034	0.036	0.039	0.041	0.044	0.046	0.049	0.051
SMAD4	0.004	0.008	0.013	0.018	0.022	0.026	0.03	0.034	0.038	0.042	0.046	0.05	0.053	0.057	0.061	0.065	0.069	0.074	0.079	0.083
PROS1	0.003	0.005	0.008	0.01	0.013	0.015	0.018	0.021	0.023	0.026	0.028	0.031	0.033	0.036	0.039	0.041	0.044	0.046	0.049	0.051
HCN4	0.004	0.008	0.011	0.015	0.019	0.022	0.026	0.029	0.033	0.036	0.04	0.043	0.046	0.05	0.054	0.057	0.061	0.064	0.068	0.071
TPM1	0.017	0.033	0.048	0.064	0.08	0.096	0.111	0.126	0.14	0.156	0.172	0.187	0.203	0.219	0.235	0.25	0.265	0.281	0.296	0.312
SMAD3	0.009	0.017	0.025	0.034	0.042	0.05	0.058	0.065	0.073	0.08	0.088	0.095	0.103	0.111	0.119	0.127	0.135	0.143	0.151	0.158
CDH1	0.005	0.01	0.016	0.021	0.026	0.032	0.036	0.041	0.046	0.05	0.055	0.06	0.065	0.069	0.075	0.08	0.085	0.09	0.095	0.1
LMNA	0.001	0.002	0.003	0.004	0.005	0.006	0.007	0.008	0.009	0.01	0.01	0.011	0.012	0.013	0.014	0.015	0.015	0.016	0.017	0.018
SLC25A13	0.01	0.02	0.03	0.04	0.05	0.06	0.069	0.077	0.086	0.094	0.103	0.111	0.12	0.129	0.139	0.148	0.158	0.168	0.178	0.186
SGCD	0.088	0.177	0.267	0.356	0.445	0.535	0.617	0.699	0.781	0.862	0.946	1.028	1.111	1.192	1.282	1.365	1.451	1.537	1.623	1.705
HFE2	0	0	0	0	0	0.001	0.001	0.001	0.001	0.001	0.001	0.001	0.001	0.001	0.001	0.002	0.002	0.002	0.002	0.002
MSH6	0.009	0.018	0.028	0.037	0.046	0.055	0.063	0.072	0.082	0.091	0.099	0.108	0.117	0.126	0.135	0.144	0.153	0.162	0.171	0.18
PTCH1	0.015	0.031	0.047	0.063	0.079	0.095	0.11	0.125	0.14	0.154	0.169	0.184	0.198	0.213	0.229	0.244	0.259	0.274	0.29	0.305
MALARIA
MYH3	0.003	0.006	0.009	0.012	0.015	0.018	0.021	0.024	0.026	0.029	0.032	0.034	0.037	0.04	0.043	0.046	0.049	0.052	0.055	0.058
TLR4	0.177	0.351	0.531	0.708	0.884	1.059	1.225	1.39	1.556	1.721	1.887	2.051	2.22	2.386	2.56	2.729	2.9	3.074	3.245	3.409
HLA-DRB5	0.004	0.009	0.013	0.018	0.022	0.026	0.03	0.035	0.039	0.043	0.048	0.052	0.057	0.061	0.065	0.069	0.074	0.078	0.083	0.087
OR51V1	0.001	0.003	0.004	0.005	0.007	0.008	0.009	0.01	0.011	0.012	0.013	0.014	0.015	0.016	0.018	0.019	0.02	0.022	0.023	0.024
GUSBP5	0.001	0.001	0.002	0.002	0.003	0.003	0.003	0.004	0.004	0.004	0.005	0.005	0.006	0.006	0.007	0.007	0.007	0.008	0.008	0.008
GYPA	0.036	0.07	0.104	0.138	0.172	0.207	0.238	0.272	0.305	0.339	0.371	0.405	0.436	0.468	0.502	0.536	0.568	0.601	0.635	0.669
GYPB	0.001	0.002	0.003	0.004	0.005	0.007	0.008	0.009	0.01	0.011	0.012	0.013	0.014	0.015	0.016	0.017	0.018	0.019	0.02	0.021
HBB	0.002	0.003	0.005	0.007	0.008	0.01	0.012	0.013	0.014	0.016	0.018	0.019	0.021	0.023	0.024	0.026	0.028	0.029	0.031	0.033
ATP2B4	0.012	0.024	0.036	0.048	0.06	0.072	0.083	0.094	0.105	0.116	0.127	0.139	0.15	0.161	0.173	0.184	0.196	0.207	0.218	0.229
IL1RN	0.017	0.033	0.051	0.068	0.084	0.101	0.117	0.133	0.148	0.165	0.181	0.196	0.213	0.229	0.246	0.262	0.276	0.292	0.307	0.323
NOS2	0.015	0.03	0.045	0.061	0.075	0.091	0.106	0.12	0.134	0.149	0.165	0.179	0.196	0.21	0.225	0.24	0.255	0.269	0.284	0.301
CR1	0.009	0.019	0.029	0.039	0.049	0.058	0.066	0.074	0.082	0.09	0.099	0.108	0.116	0.125	0.135	0.143	0.153	0.162	0.171	0.178
TNFAIP1	0.002	0.004	0.007	0.009	0.011	0.013	0.015	0.017	0.019	0.021	0.024	0.026	0.028	0.03	0.032	0.034	0.036	0.038	0.041	0.043
IL10	0.007	0.015	0.022	0.03	0.037	0.044	0.051	0.059	0.066	0.074	0.081	0.088	0.095	0.102	0.109	0.117	0.124	0.131	0.139	0.146
USP38	0.013	0.027	0.04	0.053	0.067	0.08	0.092	0.104	0.116	0.129	0.141	0.153	0.165	0.177	0.191	0.204	0.217	0.23	0.243	0.255
IL13	0.001	0.002	0.003	0.004	0.005	0.006	0.006	0.007	0.008	0.009	0.009	0.01	0.011	0.011	0.012	0.013	0.014	0.015	0.016	0.016
HMOX1	0.003	0.005	0.008	0.011	0.014	0.016	0.019	0.021	0.024	0.026	0.029	0.031	0.034	0.036	0.039	0.042	0.045	0.048	0.051	0.053
FCGR2A	0.008	0.015	0.022	0.03	0.037	0.045	0.051	0.057	0.064	0.07	0.076	0.082	0.089	0.095	0.103	0.11	0.116	0.123	0.129	0.136
MARVELD3	0.004	0.009	0.013	0.017	0.022	0.026	0.03	0.035	0.039	0.043	0.047	0.051	0.055	0.059	0.064	0.068	0.072	0.076	0.08	0.084
IL4	0.002	0.004	0.006	0.008	0.009	0.011	0.013	0.014	0.016	0.017	0.018	0.02	0.021	0.022	0.024	0.026	0.027	0.029	0.031	0.033
HBE1	0.003	0.006	0.009	0.011	0.015	0.018	0.02	0.023	0.026	0.028	0.031	0.033	0.035	0.037	0.04	0.043	0.045	0.048	0.05	0.053
ICAM1	0.002	0.003	0.005	0.007	0.009	0.01	0.012	0.013	0.015	0.017	0.018	0.02	0.022	0.024	0.025	0.027	0.029	0.03	0.032	0.034
DDC	0.019	0.039	0.059	0.078	0.097	0.117	0.136	0.155	0.174	0.193	0.213	0.231	0.25	0.27	0.288	0.307	0.327	0.346	0.364	0.383
PECAM1	0.006	0.011	0.016	0.021	0.026	0.032	0.037	0.042	0.047	0.052	0.057	0.063	0.068	0.073	0.079	0.084	0.089	0.094	0.099	0.104
IRF1	0.003	0.006	0.01	0.014	0.018	0.021	0.024	0.027	0.029	0.032	0.035	0.038	0.041	0.045	0.048	0.051	0.055	0.059	0.062	0.065
PSMB9	0.005	0.011	0.017	0.023	0.028	0.033	0.039	0.044	0.05	0.055	0.061	0.066	0.072	0.077	0.083	0.088	0.094	0.1	0.105	0.111
TLR9	0.001	0.002	0.003	0.004	0.005	0.006	0.007	0.008	0.009	0.009	0.01	0.011	0.012	0.013	0.014	0.015	0.016	0.016	0.017	0.018
HLA-B	0.044	0.088	0.131	0.175	0.216	0.259	0.301	0.344	0.386	0.429	0.472	0.514	0.557	0.6	0.642	0.685	0.728	0.772	0.816	0.86
INPP4B	0.117	0.231	0.345	0.46	0.575	0.688	0.787	0.885	0.985	1.084	1.184	1.282	1.382	1.481	1.597	1.7	1.813	1.925	2.033	2.134
CD36	0.03	0.061	0.093	0.124	0.156	0.187	0.214	0.242	0.269	0.296	0.327	0.357	0.388	0.419	0.45	0.48	0.511	0.542	0.572	0.601
IFNA1	0.003	0.005	0.007	0.01	0.012	0.015	0.017	0.019	0.021	0.023	0.025	0.027	0.03	0.032	0.034	0.036	0.038	0.041	0.043	0.045
FCGR3A	0.001	0.003	0.004	0.005	0.006	0.008	0.009	0.01	0.012	0.013	0.015	0.016	0.017	0.018	0.02	0.021	0.022	0.024	0.025	0.026
FREM3	0.017	0.033	0.049	0.065	0.081	0.097	0.112	0.126	0.14	0.155	0.169	0.183	0.199	0.214	0.23	0.245	0.26	0.275	0.289	0.304
IL1B	0.01	0.02	0.029	0.039	0.049	0.059	0.069	0.078	0.087	0.097	0.107	0.116	0.126	0.136	0.146	0.155	0.164	0.174	0.184	0.194
MBL2	0.183	0.365	0.549	0.733	0.917	1.1	1.275	1.448	1.621	1.793	1.968	2.133	2.306	2.479	2.66	2.837	3.017	3.197	3.375	3.548
TB
HLA-DRB5	0.001	0.001	0.002	0.002	0.003	0.003	0.004	0.004	0.005	0.005	0.006	0.006	0.007	0.007	0.008	0.008	0.009	0.009	0.01	0.01
PARD3B	0.019	0.038	0.057	0.075	0.094	0.113	0.13	0.147	0.164	0.181	0.198	0.214	0.231	0.248	0.267	0.284	0.302	0.321	0.339	0.356
UBXN11	0.001	0.001	0.002	0.002	0.003	0.003	0.004	0.004	0.005	0.005	0.006	0.006	0.006	0.007	0.008	0.008	0.009	0.009	0.01	0.01
ZNF229	0.001	0.002	0.003	0.004	0.005	0.005	0.006	0.007	0.008	0.009	0.01	0.011	0.012	0.013	0.014	0.014	0.015	0.016	0.017	0.018
MAGI1	0.013	0.026	0.039	0.051	0.064	0.077	0.089	0.102	0.114	0.126	0.139	0.151	0.163	0.175	0.188	0.201	0.214	0.226	0.239	0.251
NAA60	0	0.001	0.001	0.002	0.002	0.003	0.003	0.003	0.004	0.004	0.005	0.005	0.005	0.006	0.006	0.007	0.007	0.007	0.008	0.008
P2RX7	0.002	0.004	0.006	0.008	0.01	0.013	0.014	0.016	0.018	0.02	0.022	0.024	0.026	0.028	0.03	0.032	0.034	0.036	0.038	0.04
ZNF131	0.001	0.002	0.003	0.003	0.004	0.005	0.006	0.007	0.008	0.009	0.01	0.01	0.011	0.012	0.013	0.014	0.015	0.016	0.017	0.018
ST6GALNAC3	0.013	0.025	0.038	0.05	0.063	0.075	0.087	0.098	0.109	0.121	0.132	0.143	0.154	0.166	0.178	0.19	0.202	0.215	0.227	0.239
ARAP2	0.021	0.04	0.06	0.08	0.1	0.12	0.138	0.156	0.174	0.191	0.209	0.227	0.245	0.264	0.283	0.302	0.321	0.34	0.359	0.377
MMP16	0.018	0.037	0.056	0.074	0.093	0.112	0.128	0.144	0.16	0.177	0.193	0.21	0.226	0.243	0.261	0.278	0.296	0.315	0.332	0.349
VDR	0.002	0.004	0.006	0.007	0.009	0.011	0.013	0.014	0.016	0.018	0.02	0.021	0.023	0.025	0.027	0.029	0.03	0.032	0.034	0.036
UBL3	0.003	0.005	0.008	0.011	0.014	0.016	0.019	0.021	0.024	0.026	0.029	0.032	0.034	0.037	0.039	0.042	0.044	0.047	0.049	0.052
KCNAB1	0.006	0.012	0.018	0.024	0.029	0.035	0.04	0.045	0.049	0.054	0.059	0.064	0.069	0.075	0.081	0.085	0.091	0.097	0.102	0.106
SLIT3	0.012	0.024	0.037	0.049	0.061	0.073	0.085	0.097	0.108	0.12	0.132	0.144	0.155	0.167	0.179	0.191	0.203	0.215	0.227	0.239
NACC2	0.001	0.002	0.003	0.004	0.005	0.006	0.007	0.008	0.009	0.009	0.01	0.011	0.012	0.013	0.014	0.015	0.016	0.017	0.018	0.019
NCKAP5	0.019	0.038	0.057	0.076	0.095	0.114	0.132	0.149	0.167	0.184	0.202	0.22	0.238	0.255	0.274	0.292	0.31	0.329	0.347	0.365
FHIT	0.036	0.072	0.108	0.143	0.179	0.215	0.249	0.283	0.317	0.35	0.384	0.418	0.452	0.486	0.522	0.556	0.592	0.627	0.662	0.696
ZFPM2	0.013	0.027	0.04	0.053	0.066	0.079	0.092	0.104	0.117	0.129	0.142	0.154	0.166	0.179	0.192	0.205	0.218	0.23	0.243	0.256
GLRX5	0.001	0.002	0.003	0.004	0.004	0.005	0.006	0.007	0.008	0.009	0.009	0.01	0.011	0.012	0.013	0.014	0.015	0.016	0.016	0.017
PLCL1	0.005	0.009	0.014	0.018	0.023	0.028	0.032	0.036	0.04	0.044	0.048	0.052	0.056	0.06	0.064	0.068	0.073	0.078	0.082	0.086
CSMD1	0.102	0.202	0.303	0.403	0.504	0.604	0.698	0.792	0.887	0.981	1.077	1.172	1.267	1.363	1.463	1.559	1.658	1.758	1.856	1.95
RBL2	0.001	0.001	0.002	0.002	0.003	0.003	0.004	0.004	0.005	0.005	0.006	0.006	0.007	0.007	0.008	0.008	0.009	0.009	0.01	0.01
CDH13	0.037	0.073	0.109	0.146	0.182	0.219	0.252	0.286	0.319	0.352	0.386	0.419	0.453	0.487	0.523	0.557	0.593	0.628	0.663	0.697
KLF12	0.009	0.018	0.028	0.037	0.046	0.056	0.064	0.072	0.08	0.089	0.097	0.105	0.113	0.122	0.131	0.14	0.149	0.158	0.166	0.175
ANO2	0.006	0.012	0.019	0.025	0.031	0.037	0.043	0.049	0.055	0.06	0.066	0.072	0.077	0.083	0.089	0.095	0.101	0.107	0.113	0.119
SCD5	0.003	0.006	0.009	0.012	0.014	0.017	0.02	0.023	0.025	0.028	0.03	0.033	0.036	0.038	0.041	0.044	0.046	0.049	0.052	0.055
IL6	0.001	0.002	0.004	0.005	0.006	0.007	0.009	0.01	0.011	0.012	0.014	0.015	0.016	0.017	0.018	0.02	0.021	0.022	0.023	0.025
IL4	0	0.001	0.001	0.002	0.002	0.003	0.003	0.003	0.004	0.004	0.005	0.005	0.005	0.006	0.006	0.007	0.007	0.007	0.008	0.008
FAM110B	0.003	0.006	0.009	0.012	0.015	0.018	0.021	0.023	0.026	0.029	0.031	0.034	0.037	0.039	0.042	0.045	0.048	0.051	0.053	0.056
ANAPC1	0.002	0.004	0.006	0.008	0.01	0.012	0.014	0.016	0.018	0.02	0.022	0.024	0.026	0.027	0.029	0.031	0.033	0.035	0.037	0.039
HLA-DQB1	0.003	0.006	0.008	0.011	0.014	0.017	0.019	0.022	0.024	0.027	0.03	0.032	0.035	0.037	0.04	0.042	0.045	0.048	0.05	0.053
DCUN1D5	0.002	0.003	0.004	0.006	0.007	0.009	0.01	0.012	0.013	0.014	0.016	0.017	0.018	0.02	0.021	0.023	0.024	0.026	0.027	0.028
LEKR1	0.003	0.006	0.009	0.012	0.015	0.018	0.021	0.024	0.026	0.029	0.032	0.034	0.037	0.04	0.043	0.045	0.048	0.051	0.054	0.057
VWA8	0.006	0.012	0.018	0.024	0.03	0.035	0.041	0.047	0.053	0.059	0.064	0.07	0.076	0.081	0.087	0.093	0.099	0.105	0.11	0.116
RHOU	0.004	0.008	0.012	0.015	0.019	0.023	0.026	0.03	0.033	0.036	0.04	0.043	0.046	0.05	0.053	0.057	0.061	0.065	0.068	0.072
NUCKS1	0.001	0.002	0.002	0.003	0.004	0.005	0.006	0.007	0.007	0.008	0.009	0.01	0.011	0.012	0.012	0.013	0.014	0.015	0.016	0.017
LY96	0.003	0.006	0.009	0.011	0.014	0.017	0.019	0.022	0.025	0.027	0.03	0.032	0.035	0.037	0.04	0.043	0.045	0.048	0.051	0.053
IL2RB	0.001	0.002	0.003	0.005	0.006	0.007	0.008	0.009	0.01	0.011	0.012	0.013	0.014	0.015	0.016	0.017	0.018	0.019	0.02	0.021
LINC00210	0.003	0.006	0.009	0.012	0.015	0.018	0.021	0.024	0.027	0.03	0.033	0.036	0.039	0.042	0.045	0.048	0.051	0.054	0.057	0.06
IMMP2L	0.018	0.035	0.052	0.069	0.086	0.104	0.119	0.135	0.151	0.167	0.183	0.198	0.214	0.229	0.246	0.263	0.279	0.296	0.313	0.329
SLC11A1	0	0	0.001	0.001	0.001	0.001	0.001	0.002	0.002	0.002	0.002	0.002	0.002	0.002	0.003	0.003	0.003	0.003	0.003	0.004
RORB	0.003	0.006	0.009	0.012	0.015	0.018	0.021	0.024	0.027	0.029	0.032	0.035	0.038	0.04	0.043	0.046	0.049	0.052	0.055	0.058
RORA	0.016	0.033	0.049	0.066	0.082	0.099	0.114	0.129	0.144	0.159	0.174	0.189	0.205	0.22	0.237	0.252	0.268	0.284	0.3	0.315
LTA	0	0	0.001	0.001	0.001	0.001	0.001	0.001	0.002	0.002	0.002	0.002	0.002	0.003	0.003	0.003	0.003	0.003	0.003	0.004
DSCAM	0.015	0.029	0.044	0.058	0.073	0.088	0.101	0.115	0.128	0.142	0.155	0.169	0.182	0.195	0.21	0.224	0.238	0.253	0.267	0.281
XPO1	0.002	0.004	0.006	0.008	0.011	0.013	0.014	0.016	0.018	0.02	0.021	0.023	0.025	0.026	0.029	0.031	0.033	0.035	0.037	0.038
SGMS1	0.006	0.011	0.017	0.022	0.028	0.033	0.039	0.044	0.05	0.055	0.061	0.066	0.072	0.077	0.083	0.089	0.094	0.1	0.105	0.111
DMRTA1	0.007	0.015	0.022	0.029	0.036	0.044	0.05	0.056	0.063	0.069	0.076	0.082	0.088	0.095	0.102	0.108	0.116	0.122	0.129	0.136
RGPD5	0	0.001	0.001	0.001	0.001	0.002	0.002	0.002	0.002	0.003	0.003	0.003	0.003	0.004	0.004	0.004	0.005	0.005	0.005	0.005
MBP	0.005	0.01	0.014	0.019	0.024	0.029	0.033	0.038	0.042	0.046	0.051	0.055	0.06	0.064	0.069	0.073	0.078	0.082	0.087	0.091
AKR1C3	0.002	0.004	0.007	0.009	0.011	0.014	0.016	0.018	0.021	0.023	0.025	0.027	0.029	0.032	0.034	0.036	0.038	0.04	0.042	0.045
SDK1	0.02	0.04	0.06	0.08	0.1	0.12	0.138	0.156	0.174	0.192	0.21	0.228	0.246	0.264	0.284	0.303	0.322	0.342	0.362	0.38
VSTM2A	0.002	0.004	0.005	0.007	0.008	0.01	0.012	0.013	0.015	0.017	0.019	0.02	0.022	0.024	0.026	0.027	0.029	0.031	0.033	0.034
TIRAP	0	0	0	0.001	0.001	0.001	0.001	0.001	0.001	0.001	0.002	0.002	0.002	0.002	0.002	0.002	0.003	0.003	0.003	0.003
UBA6	0.001	0.001	0.002	0.002	0.003	0.004	0.004	0.005	0.005	0.006	0.006	0.007	0.008	0.008	0.009	0.009	0.01	0.01	0.011	0.012
TSHZ2	0.014	0.027	0.041	0.055	0.068	0.082	0.095	0.108	0.12	0.133	0.146	0.159	0.172	0.186	0.199	0.212	0.226	0.239	0.252	0.265
LINC00571	0.007	0.014	0.021	0.028	0.036	0.043	0.049	0.056	0.063	0.07	0.077	0.083	0.09	0.097	0.104	0.111	0.118	0.125	0.132	0.138
MC4R	0.017	0.034	0.051	0.068	0.086	0.103	0.118	0.133	0.148	0.163	0.178	0.193	0.208	0.223	0.24	0.255	0.271	0.288	0.304	0.32
CTLA4	0.002	0.004	0.007	0.009	0.011	0.013	0.015	0.017	0.019	0.021	0.023	0.025	0.027	0.029	0.031	0.033	0.035	0.037	0.039	0.041
IRF1	0	0.001	0.001	0.002	0.002	0.002	0.003	0.003	0.003	0.004	0.004	0.005	0.005	0.005	0.006	0.006	0.006	0.007	0.007	0.008
TNFRSF1B	0.001	0.002	0.002	0.003	0.004	0.004	0.005	0.006	0.007	0.007	0.008	0.009	0.01	0.01	0.011	0.012	0.012	0.013	0.014	0.015
TNFRSF1A	0	0	0.001	0.001	0.001	0.001	0.001	0.001	0.002	0.002	0.002	0.002	0.002	0.002	0.003	0.003	0.003	0.003	0.003	0.004
C8ORF4	0.008	0.016	0.024	0.032	0.04	0.048	0.056	0.063	0.071	0.078	0.085	0.093	0.1	0.107	0.115	0.123	0.13	0.138	0.146	0.154
PTPRD	0.055	0.109	0.163	0.216	0.27	0.323	0.373	0.423	0.473	0.522	0.573	0.623	0.674	0.725	0.779	0.829	0.881	0.933	0.985	1.036
TERF2IP	0	0.001	0.001	0.001	0.001	0.002	0.002	0.002	0.002	0.003	0.003	0.003	0.003	0.004	0.004	0.004	0.004	0.005	0.005	0.005
GABRB1	0.004	0.008	0.012	0.016	0.02	0.024	0.028	0.032	0.036	0.04	0.043	0.047	0.051	0.055	0.059	0.063	0.067	0.071	0.075	0.079
DUSP14	0	0	0.001	0.001	0.001	0.001	0.001	0.002	0.002	0.002	0.002	0.002	0.003	0.003	0.003	0.003	0.003	0.004	0.004	0.004
GRIK1	0.008	0.016	0.024	0.032	0.041	0.049	0.056	0.063	0.07	0.077	0.084	0.091	0.098	0.105	0.114	0.121	0.129	0.136	0.144	0.151
E2F7	0.013	0.027	0.041	0.055	0.069	0.082	0.095	0.108	0.121	0.135	0.148	0.161	0.174	0.187	0.201	0.214	0.227	0.241	0.254	0.268
UBASH3B	0.005	0.009	0.014	0.018	0.023	0.027	0.032	0.036	0.04	0.044	0.049	0.053	0.057	0.062	0.066	0.071	0.075	0.08	0.084	0.089
SLC9A8	0.002	0.003	0.005	0.007	0.008	0.01	0.012	0.013	0.015	0.017	0.018	0.02	0.022	0.023	0.025	0.026	0.028	0.03	0.032	0.033
IL12B	0.001	0.002	0.002	0.003	0.004	0.005	0.005	0.006	0.007	0.008	0.008	0.009	0.01	0.011	0.011	0.012	0.013	0.014	0.014	0.015
CYP2E1	0.001	0.002	0.003	0.004	0.005	0.007	0.007	0.008	0.009	0.01	0.011	0.012	0.013	0.014	0.015	0.016	0.017	0.018	0.019	0.02
STXBP5	0.002	0.004	0.006	0.008	0.01	0.012	0.014	0.016	0.018	0.019	0.021	0.023	0.025	0.027	0.028	0.03	0.032	0.034	0.036	0.037
CYP27B1	0	0	0	0	0	0.001	0.001	0.001	0.001	0.001	0.001	0.001	0.001	0.001	0.001	0.001	0.001	0.002	0.002	0.002
STXBP6	0.024	0.049	0.073	0.097	0.121	0.145	0.167	0.19	0.212	0.234	0.257	0.279	0.302	0.324	0.349	0.371	0.395	0.419	0.441	0.464
IL1B	0.001	0.002	0.003	0.005	0.006	0.007	0.008	0.009	0.01	0.011	0.013	0.014	0.015	0.016	0.017	0.018	0.019	0.021	0.022	0.023
COL12A1	0.006	0.012	0.017	0.023	0.028	0.034	0.039	0.044	0.049	0.054	0.059	0.064	0.069	0.074	0.08	0.085	0.09	0.095	0.101	0.106
TMEM51	0.001	0.003	0.004	0.006	0.007	0.008	0.01	0.012	0.013	0.015	0.016	0.018	0.019	0.021	0.022	0.024	0.025	0.027	0.028	0.03
DNAH11	0.007	0.014	0.021	0.029	0.036	0.043	0.05	0.056	0.063	0.069	0.076	0.083	0.09	0.097	0.105	0.112	0.119	0.126	0.133	0.14
AHCYL2	0.001	0.002	0.004	0.005	0.006	0.008	0.009	0.01	0.011	0.012	0.013	0.014	0.016	0.017	0.018	0.019	0.02	0.022	0.023	0.024
GNG12-AS1	0.006	0.011	0.017	0.022	0.028	0.033	0.038	0.043	0.049	0.054	0.059	0.064	0.069	0.074	0.079	0.085	0.09	0.096	0.101	0.106
CMKLR1	0.003	0.005	0.008	0.011	0.013	0.016	0.018	0.021	0.023	0.025	0.028	0.03	0.032	0.035	0.038	0.04	0.043	0.045	0.048	0.05
KIAA0087	0.003	0.007	0.01	0.013	0.016	0.02	0.023	0.026	0.029	0.032	0.036	0.039	0.042	0.045	0.048	0.051	0.054	0.058	0.061	0.064
IL1RN	0.002	0.004	0.006	0.008	0.01	0.012	0.014	0.016	0.018	0.019	0.021	0.023	0.025	0.027	0.029	0.031	0.033	0.035	0.036	0.038
HNF4G	0.013	0.025	0.037	0.05	0.062	0.074	0.085	0.097	0.108	0.12	0.132	0.143	0.155	0.167	0.179	0.19	0.203	0.215	0.227	0.239
NPAS3	0.018	0.035	0.053	0.07	0.088	0.105	0.122	0.138	0.155	0.172	0.188	0.205	0.221	0.238	0.255	0.272	0.289	0.306	0.323	0.34
SP110	0.002	0.004	0.006	0.008	0.011	0.013	0.015	0.017	0.019	0.021	0.023	0.025	0.027	0.029	0.031	0.033	0.035	0.037	0.039	0.041
TGFB1	0	0	0.001	0.001	0.001	0.001	0.001	0.001	0.002	0.002	0.002	0.002	0.002	0.002	0.003	0.003	0.003	0.003	0.003	0.003
SPON1	0.004	0.009	0.013	0.018	0.022	0.027	0.031	0.036	0.04	0.045	0.049	0.053	0.058	0.063	0.067	0.072	0.076	0.08	0.085	0.089
IFNG	0.003	0.006	0.009	0.012	0.015	0.018	0.021	0.024	0.027	0.03	0.033	0.036	0.038	0.041	0.044	0.047	0.05	0.053	0.056	0.059
GEMIN7	0	0	0	0	0	0	0	0	0	0	0	0	0	0	0.001	0.001	0.001	0.001	0.001	0.001
CD209	0	0.001	0.001	0.001	0.002	0.002	0.002	0.002	0.003	0.003	0.003	0.004	0.004	0.004	0.005	0.005	0.005	0.006	0.006	0.006
IGSF21	0.006	0.013	0.019	0.026	0.032	0.039	0.045	0.051	0.057	0.063	0.069	0.075	0.081	0.087	0.093	0.1	0.106	0.113	0.119	0.125
RCN1	0.001	0.003	0.004	0.005	0.006	0.008	0.009	0.01	0.011	0.012	0.014	0.015	0.016	0.017	0.019	0.02	0.021	0.022	0.023	0.025
GSTM1	0	0	0.001	0.001	0.001	0.001	0.001	0.002	0.002	0.002	0.002	0.003	0.003	0.003	0.003	0.003	0.004	0.004	0.004	0.004
LRP1B	0.056	0.112	0.168	0.224	0.28	0.336	0.387	0.439	0.491	0.543	0.596	0.646	0.698	0.751	0.807	0.859	0.913	0.967	1.02	1.072
IFNGR1	0.005	0.009	0.014	0.018	0.023	0.027	0.032	0.036	0.04	0.045	0.049	0.053	0.057	0.062	0.066	0.071	0.075	0.08	0.084	0.089
HIV
ZNF536	0.11	0.21	0.31	0.41	0.5	0.6	0.69	0.78	0.87	0.96	1.05	1.14	1.23	1.31	1.41	1.5	1.59	1.69	1.78	1.87
IL10RA	0.1	0.2	0.29	0.39	0.49	0.58	0.68	0.77	0.86	0.95	1.05	1.14	1.23	1.32	1.42	1.52	1.61	1.71	1.8	1.89
STX5	0.11	0.21	0.32	0.42	0.51	0.61	0.69	0.77	0.86	0.94	1.03	1.13	1.22	1.32	1.41	1.5	1.6	1.69	1.78	1.88
KAT2A	0.11	0.22	0.33	0.44	0.56	0.67	0.74	0.81	0.89	0.96	1.04	1.11	1.19	1.26	1.37	1.44	1.56	1.67	1.78	1.85
DOK6	0.1	0.2	0.29	0.39	0.49	0.59	0.68	0.77	0.86	0.96	1.05	1.14	1.23	1.32	1.42	1.51	1.61	1.7	1.8	1.89
VPS53	0.1	0.19	0.29	0.39	0.48	0.58	0.67	0.76	0.85	0.95	1.04	1.13	1.23	1.32	1.42	1.52	1.62	1.72	1.82	1.91
TRMT5	0.11	0.2	0.31	0.4	0.49	0.58	0.67	0.76	0.85	0.94	1.03	1.12	1.23	1.34	1.43	1.52	1.61	1.7	1.79	1.88
LSM3	0.1	0.19	0.29	0.39	0.49	0.58	0.68	0.77	0.86	0.96	1.05	1.14	1.23	1.32	1.42	1.51	1.61	1.7	1.8	1.9
POLR3F	0.11	0.21	0.31	0.41	0.51	0.61	0.7	0.79	0.87	0.96	1.05	1.14	1.22	1.31	1.41	1.5	1.59	1.68	1.76	1.85
FBXO21	0.1	0.2	0.3	0.39	0.49	0.59	0.67	0.75	0.85	0.94	1.04	1.14	1.23	1.32	1.42	1.52	1.62	1.72	1.81	1.91
DDOST	0.1	0.19	0.29	0.38	0.48	0.57	0.67	0.76	0.86	0.95	1.05	1.14	1.24	1.33	1.43	1.52	1.62	1.72	1.81	1.91
POLR3A	0.1	0.2	0.3	0.4	0.5	0.6	0.68	0.77	0.86	0.95	1.04	1.14	1.23	1.32	1.42	1.51	1.6	1.7	1.79	1.88
TFDP2	0.1	0.19	0.29	0.39	0.49	0.58	0.67	0.77	0.86	0.96	1.05	1.14	1.23	1.32	1.42	1.52	1.61	1.71	1.8	1.9
TRIM10	0.1	0.19	0.29	0.39	0.49	0.58	0.67	0.77	0.86	0.95	1.05	1.14	1.23	1.33	1.42	1.51	1.61	1.71	1.8	1.9
PIP5K1C	0.1	0.2	0.3	0.4	0.5	0.6	0.69	0.78	0.87	0.96	1.05	1.14	1.23	1.32	1.42	1.51	1.6	1.7	1.78	1.87
FAS	0.1	0.19	0.29	0.38	0.48	0.58	0.67	0.77	0.86	0.96	1.05	1.14	1.23	1.33	1.42	1.52	1.62	1.71	1.8	1.9
RAB1B	0.1	0.2	0.3	0.4	0.49	0.59	0.67	0.77	0.86	0.96	1.06	1.16	1.23	1.31	1.41	1.51	1.6	1.7	1.8	1.88
GRIN2A	0.1	0.2	0.3	0.39	0.49	0.59	0.68	0.78	0.87	0.96	1.05	1.14	1.23	1.32	1.42	1.51	1.6	1.7	1.79	1.88
ZNF354A	0.1	0.19	0.29	0.38	0.47	0.57	0.66	0.76	0.85	0.95	1.05	1.14	1.23	1.33	1.42	1.53	1.62	1.72	1.82	1.92
CMTM8	0.1	0.19	0.29	0.39	0.48	0.58	0.68	0.77	0.86	0.95	1.05	1.14	1.24	1.33	1.43	1.52	1.61	1.71	1.8	1.9
HCG22	0.1	0.21	0.3	0.4	0.5	0.58	0.67	0.77	0.85	0.94	1.04	1.12	1.22	1.32	1.42	1.51	1.61	1.7	1.81	1.91
DEFB1	0.1	0.19	0.29	0.39	0.49	0.59	0.67	0.77	0.85	0.95	1.04	1.13	1.23	1.32	1.42	1.52	1.61	1.71	1.81	1.9
FA2H	0.1	0.19	0.29	0.39	0.49	0.59	0.68	0.78	0.87	0.97	1.06	1.14	1.23	1.32	1.42	1.51	1.6	1.7	1.79	1.88
CLN3	1	1	1	1	1	1	1	1	1	1	1	1	1	1	1	1	1	1	1	1
A4GALT	0.09	0.19	0.28	0.38	0.47	0.56	0.66	0.76	0.86	0.95	1.05	1.14	1.24	1.34	1.43	1.53	1.63	1.72	1.81	1.92
KTN1	0.11	0.2	0.31	0.4	0.5	0.59	0.68	0.76	0.86	0.94	1.04	1.13	1.23	1.32	1.42	1.5	1.61	1.71	1.8	1.9
USP6	0.09	0.19	0.3	0.41	0.52	0.62	0.73	0.82	0.9	0.99	1.06	1.14	1.2	1.27	1.38	1.48	1.58	1.69	1.78	1.86
ABO	0.1	0.2	0.3	0.4	0.5	0.6	0.69	0.78	0.87	0.96	1.05	1.14	1.23	1.32	1.42	1.51	1.6	1.69	1.78	1.88
PLEKHA3	0	0	0	0	0	0	0	0	0	0	0	2.22	2.22	2.22	2.22	2.22	2.22	2.22	2.22	2.22
XAF1	0.1	0.2	0.29	0.39	0.49	0.59	0.68	0.77	0.85	0.93	1.03	1.13	1.23	1.33	1.43	1.52	1.61	1.72	1.81	1.9
KDM4D	0.1	0.2	0.3	0.4	0.5	0.6	0.7	0.78	0.87	0.95	1.05	1.13	1.23	1.31	1.41	1.5	1.59	1.69	1.79	1.88
RABEPK	0.1	0.21	0.31	0.41	0.51	0.61	0.69	0.77	0.86	0.96	1.05	1.15	1.23	1.31	1.42	1.52	1.59	1.68	1.76	1.85
PHF3	0.1	0.2	0.3	0.41	0.51	0.61	0.69	0.77	0.86	0.95	1.05	1.13	1.23	1.32	1.43	1.52	1.6	1.68	1.77	1.87
POU1F1	0.1	0.21	0.31	0.41	0.51	0.62	0.7	0.79	0.87	0.95	1.04	1.13	1.21	1.3	1.4	1.49	1.59	1.69	1.8	1.88
IL2RA	0.09	0.19	0.28	0.38	0.47	0.57	0.67	0.76	0.85	0.95	1.05	1.14	1.24	1.34	1.43	1.53	1.62	1.71	1.81	1.91
LYPD4	0.12	0.2	0.29	0.37	0.45	0.53	0.63	0.74	0.85	0.96	1.06	1.14	1.25	1.36	1.43	1.53	1.63	1.73	1.82	1.91
AOAH	0.1	0.2	0.29	0.39	0.49	0.59	0.68	0.77	0.86	0.95	1.04	1.13	1.23	1.32	1.42	1.51	1.61	1.71	1.8	1.89
CSPP1	0.14	0.23	0.37	0.45	0.54	0.63	0.71	0.8	0.88	0.96	1.05	1.13	1.21	1.3	1.38	1.47	1.56	1.64	1.73	1.82
OAS2	0.1	0.19	0.29	0.39	0.49	0.59	0.68	0.77	0.87	0.96	1.05	1.13	1.23	1.32	1.42	1.51	1.61	1.7	1.8	1.89
FBXO18	0.1	0.19	0.29	0.39	0.48	0.58	0.67	0.77	0.87	0.96	1.05	1.14	1.24	1.32	1.42	1.51	1.61	1.71	1.8	1.89
RNF170	0.11	0.19	0.3	0.41	0.51	0.62	0.7	0.79	0.88	0.96	1.05	1.14	1.22	1.31	1.42	1.5	1.59	1.68	1.76	1.85
TM9SF2	0.1	0.2	0.3	0.41	0.51	0.61	0.69	0.78	0.86	0.95	1.04	1.12	1.22	1.31	1.42	1.51	1.6	1.7	1.79	1.88
EGFR	0.1	0.2	0.29	0.39	0.49	0.59	0.68	0.77	0.86	0.96	1.05	1.13	1.23	1.32	1.42	1.51	1.61	1.71	1.8	1.9
TMEFF2	0.1	0.2	0.3	0.4	0.5	0.6	0.69	0.78	0.87	0.96	1.05	1.14	1.23	1.32	1.42	1.51	1.6	1.7	1.79	1.87
STAC2	0.11	0.21	0.31	0.41	0.51	0.6	0.69	0.78	0.87	0.96	1.05	1.13	1.22	1.31	1.4	1.49	1.6	1.69	1.79	1.87
KCNIP3	0.11	0.21	0.31	0.4	0.5	0.6	0.69	0.77	0.86	0.95	1.04	1.14	1.22	1.31	1.41	1.5	1.6	1.69	1.79	1.89
CXCL9	0.09	0.2	0.28	0.37	0.46	0.55	0.64	0.74	0.83	0.94	1.05	1.12	1.23	1.34	1.45	1.56	1.64	1.73	1.84	1.95
ABCB1	0.1	0.19	0.3	0.4	0.5	0.6	0.69	0.78	0.88	0.97	1.05	1.14	1.23	1.31	1.41	1.5	1.6	1.69	1.79	1.88
SOX11	0.1	0.2	0.3	0.39	0.49	0.59	0.68	0.77	0.86	0.96	1.05	1.14	1.23	1.32	1.42	1.51	1.6	1.7	1.8	1.9
PPIB	0.1	0.19	0.29	0.38	0.48	0.57	0.67	0.76	0.86	0.95	1.05	1.14	1.24	1.33	1.43	1.52	1.62	1.71	1.81	1.9
PPIA	0.11	0.22	0.32	0.44	0.53	0.62	0.7	0.78	0.87	0.96	1.04	1.13	1.22	1.3	1.4	1.48	1.57	1.69	1.77	1.86
GAPVD1	0.1	0.19	0.29	0.39	0.48	0.59	0.68	0.77	0.85	0.94	1.04	1.14	1.23	1.33	1.43	1.52	1.61	1.71	1.81	1.91
GPR156	0.1	0.19	0.29	0.38	0.48	0.57	0.67	0.77	0.86	0.95	1.05	1.13	1.23	1.33	1.42	1.52	1.62	1.71	1.81	1.91
C6ORF106	0.1	0.21	0.31	0.42	0.52	0.63	0.71	0.8	0.88	0.96	1.05	1.13	1.22	1.3	1.41	1.49	1.58	1.68	1.76	1.85
ERCC3	0.09	0.19	0.29	0.38	0.48	0.57	0.67	0.76	0.86	0.96	1.05	1.14	1.24	1.33	1.43	1.52	1.62	1.71	1.81	1.89
AP2M1	0.1	0.2	0.3	0.4	0.5	0.6	0.68	0.75	0.83	0.93	1.03	1.12	1.22	1.32	1.43	1.53	1.62	1.73	1.82	1.9
CDSN	0.09	0.18	0.28	0.37	0.46	0.55	0.64	0.74	0.87	0.97	1.06	1.15	1.24	1.33	1.43	1.52	1.61	1.75	1.84	1.93
HIP1R	0.14	0.22	0.33	0.43	0.52	0.62	0.7	0.79	0.88	0.96	1.05	1.14	1.22	1.31	1.4	1.48	1.57	1.66	1.75	1.83
NLRP1	0.09	0.19	0.29	0.39	0.48	0.58	0.67	0.76	0.86	0.96	1.05	1.14	1.23	1.33	1.42	1.52	1.62	1.71	1.81	1.91
WDR27	0.1	0.2	0.3	0.4	0.49	0.59	0.68	0.76	0.85	0.94	1.04	1.13	1.22	1.32	1.42	1.51	1.61	1.71	1.81	1.91
IL12B	0.1	0.2	0.29	0.39	0.48	0.58	0.67	0.77	0.86	0.95	1.05	1.14	1.23	1.33	1.42	1.52	1.61	1.71	1.8	1.9
TNF	0.1	0.19	0.29	0.38	0.48	0.57	0.67	0.76	0.86	0.95	1.05	1.14	1.24	1.33	1.43	1.52	1.62	1.71	1.81	1.9
EPS8	0.11	0.21	0.31	0.41	0.51	0.62	0.7	0.79	0.88	0.96	1.05	1.14	1.22	1.31	1.41	1.5	1.59	1.68	1.77	1.85
SPTBN1	0.09	0.19	0.29	0.39	0.48	0.58	0.67	0.76	0.86	0.95	1.05	1.14	1.23	1.33	1.43	1.52	1.62	1.71	1.81	1.9
DDX10	0.1	0.2	0.3	0.4	0.5	0.6	0.69	0.78	0.87	0.95	1.04	1.13	1.23	1.32	1.42	1.51	1.61	1.7	1.8	1.89
CLDND1	0.1	0.2	0.29	0.39	0.49	0.59	0.68	0.76	0.86	0.95	1.04	1.14	1.23	1.33	1.42	1.52	1.61	1.71	1.8	1.9
RAPGEF1	0.1	0.19	0.29	0.38	0.48	0.57	0.67	0.76	0.86	0.95	1.05	1.14	1.24	1.33	1.43	1.52	1.62	1.71	1.81	1.9
RAPGEF2	0.1	0.2	0.3	0.4	0.49	0.59	0.69	0.78	0.87	0.96	1.05	1.14	1.22	1.31	1.41	1.51	1.6	1.7	1.79	1.88
PRDM14	0.1	0.2	0.29	0.38	0.48	0.58	0.67	0.76	0.86	0.95	1.04	1.15	1.24	1.33	1.42	1.52	1.62	1.71	1.81	1.9
THAP3	0.1	0.19	0.29	0.38	0.48	0.58	0.67	0.77	0.87	0.96	1.06	1.15	1.25	1.32	1.41	1.51	1.61	1.7	1.8	1.9
GCK	0.1	0.2	0.29	0.39	0.48	0.58	0.67	0.77	0.87	0.96	1.05	1.15	1.23	1.32	1.42	1.51	1.61	1.71	1.8	1.9
PURA	0.21	0.29	0.37	0.46	0.54	0.62	0.71	0.79	0.88	0.96	1.04	1.13	1.21	1.29	1.37	1.46	1.54	1.62	1.71	1.79
RPL32P3	0.11	0.21	0.31	0.41	0.5	0.59	0.68	0.77	0.86	0.95	1.04	1.14	1.23	1.32	1.42	1.51	1.61	1.7	1.79	1.88
CADM1	0.1	0.2	0.3	0.39	0.49	0.59	0.68	0.77	0.86	0.95	1.05	1.14	1.23	1.32	1.42	1.51	1.61	1.7	1.8	1.9
ANXA1	0.1	0.2	0.3	0.4	0.5	0.59	0.68	0.77	0.86	0.95	1.04	1.13	1.22	1.31	1.41	1.5	1.6	1.7	1.8	1.89
SNN	0.1	0.2	0.29	0.38	0.47	0.56	0.66	0.76	0.86	0.96	1.06	1.15	1.24	1.32	1.41	1.51	1.61	1.71	1.82	1.92
PIGK	0.1	0.19	0.29	0.39	0.49	0.58	0.68	0.77	0.86	0.95	1.04	1.14	1.23	1.33	1.42	1.52	1.61	1.71	1.8	1.89
CRIPAK	0.09	0.19	0.28	0.38	0.47	0.57	0.66	0.75	0.85	0.96	1.06	1.15	1.24	1.34	1.43	1.53	1.62	1.72	1.81	1.9
CCNT1	0.1	0.2	0.29	0.39	0.48	0.58	0.68	0.78	0.88	0.98	1.08	1.16	1.25	1.34	1.42	1.51	1.59	1.68	1.76	1.86
MED28	0.08	0.22	0.33	0.47	0.59	0.73	0.79	0.85	0.91	0.97	1.04	1.1	1.16	1.27	1.37	1.44	1.55	1.62	1.73	1.79
LY6D	0.09	0.18	0.28	0.38	0.48	0.57	0.66	0.76	0.85	0.95	1.05	1.14	1.23	1.33	1.42	1.52	1.62	1.72	1.82	1.92
WDTC1	0.1	0.19	0.28	0.38	0.47	0.58	0.68	0.77	0.86	0.96	1.05	1.14	1.24	1.33	1.43	1.52	1.61	1.71	1.8	1.89
SAMD5	0.1	0.19	0.29	0.39	0.49	0.59	0.68	0.77	0.86	0.95	1.05	1.14	1.23	1.32	1.42	1.51	1.61	1.71	1.8	1.89
MAP4	0.11	0.21	0.32	0.43	0.53	0.64	0.72	0.81	0.89	0.97	1.05	1.14	1.22	1.3	1.41	1.49	1.57	1.65	1.74	1.82
EGF	0.1	0.2	0.29	0.39	0.49	0.59	0.68	0.76	0.85	0.94	1.04	1.14	1.23	1.33	1.42	1.51	1.61	1.71	1.81	1.91
SPATS2L	0.11	0.2	0.3	0.39	0.49	0.58	0.67	0.77	0.86	0.95	1.05	1.15	1.24	1.33	1.42	1.51	1.6	1.7	1.79	1.89
MGAT1	0.11	0.21	0.32	0.43	0.53	0.64	0.71	0.79	0.86	0.93	1.03	1.12	1.21	1.31	1.42	1.49	1.58	1.67	1.77	1.86
IGHMBP2	0.09	0.19	0.28	0.38	0.48	0.57	0.67	0.76	0.86	0.96	1.06	1.15	1.23	1.33	1.42	1.52	1.62	1.71	1.81	1.9
NF2	0.1	0.19	0.29	0.38	0.47	0.57	0.66	0.76	0.85	0.95	1.05	1.14	1.24	1.33	1.43	1.52	1.62	1.72	1.82	1.91
DAB1	0.1	0.2	0.29	0.39	0.49	0.59	0.68	0.77	0.87	0.96	1.05	1.14	1.23	1.32	1.42	1.51	1.61	1.7	1.8	1.89
MCM8	0.1	0.2	0.31	0.4	0.49	0.59	0.68	0.77	0.86	0.95	1.04	1.14	1.23	1.32	1.42	1.51	1.6	1.7	1.8	1.89
ARPC1A	0.11	0.21	0.32	0.43	0.53	0.64	0.72	0.8	0.88	0.96	1.04	1.12	1.2	1.28	1.39	1.47	1.57	1.68	1.79	1.87
UBQLN4	0.12	0.21	0.31	0.4	0.48	0.57	0.66	0.76	0.86	0.95	1.05	1.14	1.23	1.33	1.41	1.51	1.61	1.7	1.8	1.9
NUP153	0.09	0.19	0.29	0.4	0.5	0.6	0.7	0.79	0.87	0.97	1.06	1.15	1.23	1.32	1.42	1.5	1.59	1.69	1.78	1.86
SLCO5A1	0.1	0.19	0.29	0.39	0.49	0.59	0.68	0.77	0.86	0.95	1.05	1.14	1.23	1.32	1.42	1.51	1.61	1.71	1.8	1.89
C10ORF71	0.1	0.2	0.29	0.39	0.49	0.59	0.68	0.77	0.87	0.96	1.04	1.14	1.23	1.32	1.41	1.51	1.61	1.7	1.8	1.9
FUT2	0.1	0.19	0.31	0.41	0.53	0.62	0.7	0.78	0.88	0.97	1.06	1.14	1.22	1.29	1.4	1.5	1.58	1.68	1.77	1.85
NUP155	0.1	0.2	0.3	0.4	0.5	0.6	0.69	0.78	0.87	0.96	1.05	1.13	1.22	1.31	1.42	1.5	1.6	1.69	1.79	1.87
EIF3H	0.1	0.2	0.3	0.4	0.49	0.59	0.68	0.77	0.86	0.94	1.04	1.14	1.23	1.32	1.42	1.51	1.61	1.71	1.8	1.9
FAM76B	0.1	0.2	0.29	0.39	0.48	0.58	0.67	0.77	0.86	0.95	1.04	1.14	1.23	1.33	1.42	1.52	1.61	1.71	1.81	1.9
ST3GAL5	0.09	0.18	0.26	0.35	0.45	0.54	0.63	0.73	0.83	0.92	1.03	1.14	1.24	1.36	1.45	1.55	1.66	1.76	1.87	1.93
NDUFB7	0.09	0.2	0.3	0.4	0.51	0.61	0.69	0.79	0.88	0.96	1.05	1.12	1.21	1.31	1.41	1.5	1.61	1.7	1.79	1.87
TOR2A	0.16	0.24	0.32	0.4	0.48	0.56	0.65	0.73	0.81	0.89	0.97	1.21	1.29	1.37	1.45	1.53	1.61	1.69	1.77	1.85
TMEM132C	0.1	0.2	0.3	0.4	0.5	0.59	0.68	0.78	0.87	0.96	1.05	1.14	1.23	1.32	1.42	1.51	1.6	1.7	1.79	1.88
DNAL1	0.1	0.19	0.29	0.38	0.48	0.57	0.67	0.77	0.86	0.96	1.05	1.14	1.23	1.33	1.43	1.52	1.62	1.71	1.8	1.9
OASL	0.1	0.2	0.3	0.4	0.5	0.6	0.69	0.78	0.87	0.96	1.05	1.14	1.22	1.31	1.41	1.49	1.59	1.69	1.79	1.88
DDX55	0.11	0.21	0.32	0.43	0.53	0.63	0.71	0.8	0.88	0.96	1.05	1.13	1.21	1.29	1.4	1.49	1.58	1.67	1.77	1.85
ETF1	0.11	0.22	0.33	0.42	0.51	0.6	0.69	0.79	0.89	0.99	1.06	1.13	1.21	1.28	1.37	1.45	1.57	1.68	1.8	1.89
HLA	0.1	0.19	0.29	0.38	0.48	0.57	0.67	0.76	0.86	0.95	1.05	1.14	1.24	1.33	1.43	1.52	1.62	1.71	1.81	1.9
TLR9	0.11	0.21	0.3	0.4	0.5	0.6	0.69	0.79	0.88	0.96	1.05	1.14	1.22	1.31	1.41	1.51	1.59	1.68	1.78	1.87
CCL18	0.09	0.18	0.29	0.4	0.5	0.61	0.69	0.78	0.87	0.96	1.05	1.14	1.23	1.31	1.42	1.51	1.6	1.7	1.79	1.88
TMEM181	0.1	0.2	0.29	0.4	0.49	0.6	0.68	0.78	0.87	0.96	1.04	1.13	1.23	1.31	1.41	1.51	1.61	1.71	1.8	1.9
NCOR2	0.1	0.2	0.29	0.39	0.49	0.59	0.68	0.77	0.86	0.95	1.05	1.14	1.23	1.32	1.42	1.51	1.61	1.71	1.8	1.89
PIGH	0.1	0.2	0.29	0.39	0.49	0.6	0.68	0.77	0.85	0.94	1.03	1.12	1.22	1.31	1.4	1.5	1.61	1.72	1.84	1.94
PRF1	0.09	0.19	0.29	0.38	0.48	0.57	0.67	0.76	0.86	0.96	1.06	1.14	1.24	1.33	1.43	1.52	1.62	1.72	1.81	1.9
HNRNPF	0.1	0.21	0.31	0.41	0.51	0.61	0.7	0.78	0.87	0.96	1.04	1.13	1.22	1.3	1.4	1.49	1.59	1.69	1.79	1.88
AGBL5	0.1	0.2	0.3	0.39	0.49	0.59	0.68	0.77	0.86	0.95	1.04	1.13	1.22	1.31	1.41	1.51	1.6	1.71	1.81	1.93
SLC35F4	0.1	0.2	0.29	0.39	0.49	0.59	0.68	0.77	0.86	0.95	1.04	1.14	1.23	1.32	1.42	1.51	1.61	1.71	1.8	1.9
IFI6	0.1	0.19	0.29	0.39	0.5	0.6	0.69	0.78	0.87	0.96	1.05	1.14	1.23	1.32	1.42	1.51	1.6	1.69	1.78	1.87
SDC1	0.1	0.2	0.29	0.39	0.49	0.59	0.68	0.77	0.86	0.95	1.05	1.14	1.23	1.32	1.42	1.51	1.61	1.7	1.79	1.89
OAS1	0.1	0.19	0.29	0.39	0.49	0.6	0.69	0.78	0.86	0.95	1.04	1.13	1.22	1.31	1.41	1.51	1.61	1.71	1.81	1.9
NAV2	0.1	0.2	0.3	0.4	0.5	0.6	0.69	0.78	0.87	0.95	1.05	1.13	1.22	1.32	1.42	1.51	1.6	1.7	1.8	1.89
STAT1	0.11	0.2	0.31	0.4	0.5	0.6	0.68	0.77	0.86	0.94	1.03	1.13	1.22	1.31	1.41	1.51	1.6	1.71	1.8	1.9
KCNK9	0.1	0.2	0.3	0.4	0.5	0.6	0.69	0.77	0.86	0.95	1.05	1.13	1.22	1.31	1.41	1.51	1.6	1.7	1.8	1.89
PLOD3	0.1	0.21	0.31	0.42	0.52	0.63	0.71	0.79	0.88	0.96	1.04	1.13	1.23	1.31	1.42	1.5	1.59	1.67	1.75	1.84
ZFP90	0.1	0.2	0.3	0.4	0.5	0.6	0.69	0.78	0.87	0.95	1.05	1.13	1.22	1.31	1.41	1.5	1.6	1.7	1.79	1.88
EDNRA	0.11	0.21	0.31	0.41	0.5	0.6	0.69	0.77	0.86	0.95	1.04	1.13	1.22	1.31	1.41	1.5	1.6	1.7	1.79	1.88
VANGL2	0.1	0.2	0.3	0.4	0.5	0.6	0.68	0.77	0.86	0.95	1.04	1.13	1.22	1.32	1.42	1.51	1.6	1.7	1.8	1.89
KBTBD7	0	0	0	0	0	0	0.25	0.49	0.74	0.99	1.23	1.23	1.48	1.73	1.73	1.98	1.98	1.98	1.98	2.22
EVI5L	0.1	0.2	0.31	0.41	0.51	0.61	0.7	0.79	0.88	0.96	1.05	1.13	1.22	1.3	1.41	1.49	1.59	1.69	1.79	1.87
CRTC3	0.1	0.2	0.3	0.4	0.49	0.59	0.68	0.77	0.86	0.95	1.04	1.14	1.23	1.32	1.42	1.51	1.6	1.7	1.8	1.89
CRTC2	0.1	0.19	0.29	0.38	0.48	0.57	0.67	0.76	0.86	0.95	1.05	1.14	1.24	1.33	1.43	1.52	1.62	1.71	1.81	1.9
PPP3CC	0.1	0.21	0.31	0.42	0.52	0.63	0.71	0.78	0.86	0.94	1.03	1.12	1.2	1.29	1.4	1.49	1.59	1.7	1.8	1.9
LNX2	0.1	0.2	0.3	0.39	0.49	0.58	0.68	0.78	0.87	0.96	1.05	1.14	1.22	1.31	1.41	1.51	1.6	1.7	1.8	1.89
ERP27	0.1	0.21	0.31	0.42	0.52	0.62	0.71	0.79	0.87	0.96	1.04	1.13	1.21	1.29	1.4	1.49	1.59	1.69	1.79	1.87
IL10	0.1	0.19	0.29	0.38	0.48	0.57	0.67	0.77	0.86	0.96	1.05	1.14	1.23	1.33	1.42	1.52	1.61	1.71	1.81	1.9
IL13	0.11	0.2	0.31	0.42	0.53	0.63	0.72	0.8	0.88	0.97	1.05	1.13	1.22	1.3	1.41	1.49	1.58	1.67	1.75	1.84
ZDHHC19	0.1	0.2	0.29	0.39	0.48	0.57	0.66	0.76	0.85	0.95	1.05	1.14	1.24	1.34	1.43	1.52	1.62	1.71	1.81	1.91
LAPTM5	0.1	0.19	0.29	0.38	0.48	0.57	0.67	0.77	0.86	0.96	1.05	1.14	1.24	1.33	1.42	1.52	1.62	1.72	1.81	1.9
ATG12	0.09	0.2	0.3	0.41	0.51	0.62	0.7	0.79	0.87	0.96	1.05	1.13	1.22	1.31	1.41	1.5	1.59	1.68	1.77	1.87
HLA-DPA1	0.1	0.19	0.3	0.39	0.48	0.57	0.66	0.76	0.86	0.95	1.05	1.14	1.24	1.33	1.42	1.52	1.61	1.71	1.81	1.91
CTLA4	0.11	0.2	0.3	0.39	0.5	0.6	0.69	0.77	0.87	0.96	1.05	1.14	1.22	1.31	1.41	1.51	1.6	1.7	1.79	1.88
GALNT14	0.1	0.2	0.3	0.4	0.5	0.6	0.69	0.77	0.87	0.96	1.05	1.13	1.22	1.31	1.41	1.51	1.6	1.7	1.79	1.88
PSORS1C1	0.09	0.19	0.28	0.38	0.47	0.57	0.67	0.76	0.86	0.95	1.05	1.14	1.24	1.33	1.43	1.52	1.62	1.72	1.82	1.91
PSORS1C3	0.09	0.19	0.29	0.38	0.48	0.57	0.67	0.77	0.86	0.95	1.05	1.15	1.24	1.34	1.43	1.52	1.62	1.71	1.8	1.9
MPHOSPH6	0.1	0.2	0.3	0.4	0.5	0.6	0.69	0.78	0.86	0.95	1.04	1.13	1.22	1.31	1.42	1.5	1.6	1.7	1.79	1.88
FAM200B	0.09	0.19	0.28	0.38	0.48	0.57	0.67	0.76	0.86	0.96	1.05	1.15	1.24	1.33	1.43	1.53	1.62	1.7	1.8	1.9
LRRC8D	0.1	0.2	0.29	0.39	0.49	0.58	0.68	0.77	0.86	0.96	1.05	1.14	1.23	1.32	1.42	1.52	1.61	1.7	1.8	1.89
FGD6	0.1	0.19	0.29	0.38	0.48	0.58	0.67	0.76	0.86	0.95	1.05	1.14	1.24	1.33	1.43	1.52	1.62	1.71	1.81	1.9
NBEA	0.1	0.2	0.3	0.39	0.49	0.59	0.68	0.77	0.86	0.95	1.05	1.14	1.23	1.32	1.42	1.51	1.61	1.7	1.8	1.89
ZNF385D	0.1	0.19	0.29	0.38	0.48	0.58	0.67	0.77	0.86	0.95	1.05	1.14	1.23	1.33	1.42	1.52	1.62	1.71	1.81	1.9
KLHDC2	0.1	0.19	0.29	0.38	0.48	0.57	0.67	0.76	0.86	0.95	1.05	1.14	1.24	1.33	1.43	1.52	1.62	1.71	1.81	1.9
NUP160	0.1	0.2	0.29	0.39	0.48	0.58	0.67	0.77	0.87	0.96	1.05	1.15	1.24	1.32	1.41	1.51	1.61	1.7	1.8	1.9
ASXL2	0.12	0.21	0.31	0.4	0.5	0.59	0.68	0.78	0.86	0.95	1.05	1.13	1.22	1.32	1.41	1.51	1.6	1.69	1.79	1.88
TNXB	0.1	0.19	0.28	0.38	0.47	0.57	0.66	0.76	0.86	0.95	1.05	1.14	1.24	1.34	1.43	1.53	1.62	1.72	1.81	1.91
MR1	0.1	0.19	0.28	0.38	0.48	0.57	0.67	0.77	0.86	0.96	1.05	1.14	1.23	1.33	1.42	1.52	1.62	1.71	1.81	1.91
RUSC2	0.09	0.2	0.3	0.4	0.51	0.61	0.69	0.78	0.86	0.95	1.04	1.13	1.23	1.32	1.42	1.51	1.61	1.7	1.79	1.87
RSL1D1	0.11	0.21	0.31	0.41	0.5	0.59	0.68	0.76	0.84	0.92	1.03	1.11	1.22	1.33	1.42	1.5	1.61	1.71	1.8	1.92
BTNL2	0.1	0.19	0.29	0.38	0.48	0.57	0.67	0.76	0.86	0.95	1.05	1.14	1.24	1.33	1.43	1.52	1.62	1.71	1.81	1.9
KIF3C	0.11	0.21	0.31	0.42	0.52	0.62	0.7	0.79	0.88	0.96	1.05	1.13	1.21	1.3	1.4	1.48	1.58	1.68	1.77	1.87
PKD1L2	0.1	0.2	0.3	0.4	0.5	0.6	0.69	0.78	0.87	0.96	1.05	1.13	1.22	1.31	1.41	1.5	1.6	1.69	1.79	1.88
ATG16L2	0.08	0.18	0.3	0.42	0.51	0.61	0.72	0.81	0.89	0.97	1.05	1.14	1.23	1.32	1.42	1.51	1.59	1.67	1.75	1.83
LPL	0.1	0.2	0.3	0.4	0.49	0.59	0.68	0.77	0.87	0.96	1.05	1.14	1.23	1.32	1.42	1.51	1.6	1.7	1.79	1.88
CAV2	0.1	0.21	0.31	0.42	0.52	0.63	0.71	0.79	0.88	0.96	1.04	1.13	1.21	1.29	1.4	1.48	1.58	1.69	1.79	1.87
AGAP2	0.1	0.2	0.29	0.39	0.49	0.59	0.68	0.76	0.86	0.96	1.06	1.15	1.25	1.35	1.45	1.52	1.6	1.68	1.76	1.86
DEPDC5	0.1	0.21	0.31	0.41	0.51	0.62	0.7	0.79	0.87	0.96	1.04	1.13	1.22	1.3	1.41	1.49	1.59	1.69	1.78	1.88
HCRTR2	0.1	0.19	0.29	0.39	0.49	0.59	0.68	0.77	0.86	0.96	1.05	1.14	1.23	1.32	1.42	1.52	1.61	1.7	1.8	1.89
IL4R	0.1	0.2	0.3	0.39	0.49	0.59	0.68	0.77	0.86	0.95	1.04	1.14	1.23	1.32	1.42	1.51	1.61	1.71	1.8	1.89
IDH1	0.1	0.2	0.3	0.4	0.5	0.6	0.69	0.78	0.87	0.96	1.05	1.13	1.22	1.31	1.42	1.51	1.6	1.69	1.78	1.87
PDE7A	0.1	0.21	0.31	0.42	0.52	0.63	0.71	0.79	0.86	0.94	1.03	1.11	1.2	1.29	1.39	1.49	1.6	1.7	1.81	1.89
IFNAR1	0.09	0.19	0.29	0.38	0.48	0.58	0.67	0.76	0.86	0.95	1.05	1.14	1.24	1.33	1.43	1.52	1.62	1.71	1.81	1.9
PM20D1	0.1	0.19	0.29	0.39	0.49	0.59	0.68	0.77	0.86	0.94	1.04	1.13	1.23	1.32	1.42	1.52	1.62	1.71	1.8	1.9
CCDC134	0.09	0.19	0.29	0.39	0.5	0.6	0.69	0.78	0.86	0.95	1.05	1.13	1.21	1.32	1.41	1.51	1.61	1.71	1.81	1.91
CD4	0.1	0.2	0.29	0.39	0.49	0.59	0.67	0.77	0.86	0.96	1.05	1.14	1.23	1.32	1.42	1.51	1.61	1.71	1.8	1.9
DMXL1	0.11	0.2	0.3	0.41	0.5	0.6	0.69	0.77	0.86	0.95	1.05	1.14	1.23	1.32	1.42	1.5	1.6	1.69	1.79	1.88
APOBEC3B	0.1	0.19	0.29	0.38	0.48	0.57	0.67	0.76	0.86	0.95	1.05	1.14	1.24	1.33	1.43	1.52	1.62	1.71	1.81	1.9
SSB	0.1	0.19	0.29	0.39	0.49	0.59	0.67	0.76	0.85	0.94	1.04	1.14	1.23	1.33	1.42	1.51	1.62	1.72	1.81	1.91
MEPE	0.1	0.2	0.29	0.39	0.48	0.58	0.67	0.77	0.86	0.95	1.05	1.14	1.24	1.33	1.42	1.52	1.61	1.71	1.8	1.89
WNK1	0.1	0.2	0.29	0.39	0.49	0.58	0.68	0.77	0.86	0.96	1.05	1.14	1.23	1.33	1.42	1.52	1.61	1.7	1.79	1.89
STARD3NL	0.09	0.19	0.28	0.38	0.48	0.57	0.67	0.76	0.86	0.95	1.05	1.14	1.24	1.33	1.43	1.53	1.62	1.71	1.81	1.9
ZNF831	0.1	0.2	0.3	0.4	0.51	0.61	0.7	0.79	0.88	0.97	1.05	1.14	1.23	1.31	1.41	1.5	1.59	1.68	1.77	1.86
TMEM182	0.1	0.2	0.31	0.41	0.51	0.62	0.71	0.79	0.87	0.95	1.04	1.13	1.22	1.31	1.41	1.5	1.58	1.69	1.79	1.87
TIAM2	0.1	0.2	0.3	0.4	0.5	0.59	0.69	0.78	0.87	0.96	1.05	1.14	1.23	1.31	1.41	1.51	1.6	1.7	1.79	1.88
DHX33	0.11	0.2	0.3	0.4	0.49	0.59	0.68	0.77	0.86	0.94	1.04	1.13	1.23	1.32	1.42	1.51	1.61	1.71	1.8	1.89
YTHDC2	0.1	0.2	0.3	0.39	0.49	0.59	0.68	0.77	0.87	0.96	1.05	1.14	1.23	1.32	1.42	1.51	1.6	1.7	1.8	1.89
TAP2	0.09	0.19	0.28	0.37	0.46	0.55	0.65	0.75	0.84	0.94	1.04	1.14	1.24	1.35	1.44	1.54	1.63	1.73	1.83	1.93
RAP1B	0.1	0.19	0.29	0.38	0.48	0.57	0.67	0.76	0.86	0.95	1.05	1.14	1.24	1.33	1.43	1.52	1.62	1.71	1.81	1.9
GLRX3	0.1	0.19	0.29	0.39	0.49	0.59	0.68	0.77	0.86	0.95	1.05	1.14	1.23	1.32	1.42	1.52	1.61	1.71	1.8	1.89
KEL	0.1	0.2	0.3	0.4	0.5	0.6	0.69	0.78	0.87	0.96	1.05	1.14	1.23	1.32	1.42	1.51	1.6	1.69	1.78	1.87
GBP1	0.1	0.2	0.3	0.39	0.49	0.59	0.67	0.77	0.86	0.95	1.04	1.14	1.23	1.31	1.42	1.51	1.61	1.71	1.81	1.9
FCGR2A	0.11	0.21	0.31	0.41	0.51	0.62	0.7	0.79	0.88	0.96	1.05	1.13	1.22	1.31	1.41	1.5	1.59	1.68	1.77	1.86
IL6	0.09	0.19	0.28	0.38	0.48	0.57	0.67	0.77	0.86	0.96	1.06	1.14	1.24	1.33	1.43	1.52	1.61	1.71	1.8	1.9
IL4	0.11	0.22	0.32	0.43	0.54	0.65	0.73	0.8	0.88	0.96	1.04	1.12	1.2	1.28	1.39	1.47	1.56	1.67	1.77	1.86
IL2	0.09	0.19	0.29	0.39	0.49	0.59	0.68	0.77	0.87	0.96	1.05	1.14	1.23	1.32	1.42	1.52	1.61	1.7	1.8	1.89
GPC5	0.1	0.2	0.3	0.4	0.5	0.59	0.69	0.78	0.87	0.96	1.05	1.13	1.22	1.32	1.41	1.51	1.6	1.7	1.8	1.89
CCL4	0.1	0.2	0.29	0.39	0.5	0.6	0.69	0.77	0.86	0.95	1.04	1.13	1.23	1.32	1.42	1.51	1.61	1.7	1.8	1.89
ARF1	0.1	0.2	0.3	0.4	0.49	0.59	0.69	0.78	0.87	0.96	1.05	1.14	1.23	1.31	1.41	1.5	1.6	1.7	1.8	1.89
MAD2L1	0.1	0.19	0.29	0.39	0.48	0.58	0.67	0.77	0.86	0.96	1.05	1.14	1.23	1.33	1.42	1.52	1.61	1.71	1.8	1.89
SPCS3	0.1	0.2	0.29	0.39	0.48	0.58	0.67	0.76	0.86	0.95	1.04	1.14	1.23	1.33	1.42	1.52	1.62	1.71	1.81	1.9
DNAJB1	0.1	0.2	0.3	0.4	0.49	0.59	0.69	0.78	0.88	0.96	1.06	1.14	1.24	1.33	1.43	1.52	1.61	1.68	1.76	1.84
NOS3	0.11	0.21	0.3	0.39	0.48	0.58	0.68	0.77	0.86	0.96	1.05	1.14	1.23	1.32	1.42	1.52	1.61	1.7	1.79	1.89
DYRK1A	0.1	0.2	0.3	0.39	0.49	0.59	0.68	0.77	0.86	0.95	1.05	1.13	1.23	1.32	1.42	1.51	1.61	1.7	1.8	1.89
NUP133	0.1	0.2	0.3	0.41	0.51	0.61	0.7	0.79	0.88	0.96	1.05	1.13	1.22	1.31	1.41	1.5	1.59	1.69	1.78	1.86
GZMH	0.1	0.19	0.29	0.38	0.48	0.57	0.67	0.76	0.86	0.95	1.05	1.14	1.24	1.33	1.43	1.52	1.62	1.72	1.82	1.9
MND1	0.1	0.2	0.3	0.4	0.5	0.61	0.69	0.78	0.86	0.94	1.04	1.12	1.22	1.31	1.41	1.51	1.61	1.71	1.81	1.89
MKRN2	0.1	0.19	0.29	0.38	0.47	0.56	0.65	0.76	0.87	0.97	1.06	1.15	1.24	1.33	1.41	1.52	1.62	1.7	1.8	1.91
RPTN	0.11	0.2	0.29	0.39	0.49	0.6	0.69	0.78	0.87	0.96	1.05	1.14	1.23	1.32	1.41	1.51	1.6	1.7	1.79	1.88
NKG7	0.11	0.21	0.31	0.41	0.51	0.61	0.7	0.79	0.87	0.96	1.04	1.13	1.22	1.3	1.4	1.49	1.59	1.69	1.77	1.87
PPP2R2A	0.1	0.19	0.28	0.38	0.47	0.57	0.66	0.76	0.86	0.96	1.05	1.14	1.24	1.34	1.43	1.53	1.62	1.71	1.81	1.91
SEC14L1	0.1	0.19	0.29	0.38	0.48	0.57	0.67	0.76	0.86	0.95	1.05	1.14	1.24	1.33	1.43	1.52	1.62	1.72	1.81	1.9
HIST1H3B	0.1	0.19	0.29	0.38	0.48	0.57	0.67	0.76	0.86	0.95	1.05	1.14	1.24	1.33	1.43	1.52	1.62	1.71	1.81	1.9
ATG7	0.1	0.2	0.3	0.4	0.5	0.61	0.69	0.78	0.86	0.95	1.04	1.12	1.22	1.31	1.41	1.5	1.6	1.7	1.8	1.9
GRM5	0.1	0.2	0.3	0.4	0.5	0.6	0.69	0.78	0.87	0.96	1.04	1.13	1.22	1.31	1.41	1.5	1.6	1.7	1.8	1.89
SESTD1	0.1	0.2	0.3	0.39	0.49	0.59	0.68	0.77	0.86	0.95	1.04	1.13	1.23	1.32	1.42	1.51	1.61	1.71	1.81	1.89
PC	0.1	0.19	0.3	0.41	0.5	0.6	0.69	0.79	0.88	0.98	1.05	1.15	1.23	1.3	1.39	1.49	1.59	1.69	1.78	1.86
TMTC1	0.1	0.2	0.29	0.39	0.49	0.59	0.68	0.77	0.87	0.96	1.05	1.14	1.23	1.32	1.42	1.51	1.61	1.7	1.8	1.89
RIMS4	0.1	0.2	0.3	0.4	0.5	0.6	0.69	0.77	0.86	0.94	1.04	1.13	1.23	1.32	1.42	1.51	1.6	1.7	1.8	1.89
RNF26	0.11	0.19	0.3	0.41	0.5	0.6	0.68	0.77	0.86	0.95	1.04	1.14	1.23	1.32	1.42	1.51	1.6	1.7	1.79	1.88
NEDD9	0.1	0.2	0.29	0.39	0.49	0.59	0.68	0.77	0.86	0.95	1.05	1.14	1.23	1.32	1.42	1.51	1.61	1.71	1.8	1.9
KLHL1	0.1	0.19	0.29	0.39	0.49	0.59	0.68	0.77	0.87	0.96	1.05	1.14	1.23	1.32	1.42	1.51	1.61	1.7	1.8	1.89
ETHE1	0.08	0.17	0.27	0.37	0.47	0.56	0.66	0.76	0.85	0.95	1.05	1.15	1.24	1.34	1.44	1.53	1.63	1.73	1.83	1.92
PANK1	0.09	0.19	0.28	0.38	0.47	0.56	0.66	0.75	0.85	0.95	1.05	1.15	1.25	1.34	1.44	1.53	1.62	1.72	1.81	1.91
CLNS1A	0.13	0.22	0.32	0.42	0.52	0.61	0.7	0.79	0.87	0.96	1.05	1.14	1.21	1.3	1.39	1.48	1.58	1.68	1.77	1.86
TFAP4	0.1	0.19	0.29	0.38	0.48	0.57	0.67	0.77	0.84	0.94	1.04	1.13	1.23	1.33	1.43	1.52	1.62	1.72	1.81	1.91
ARHGEF12	0.1	0.2	0.31	0.41	0.51	0.61	0.7	0.78	0.87	0.96	1.05	1.13	1.21	1.32	1.41	1.5	1.6	1.7	1.78	1.87
FBXW11	0.1	0.2	0.3	0.4	0.5	0.6	0.69	0.78	0.87	0.96	1.05	1.14	1.23	1.31	1.41	1.5	1.6	1.7	1.79	1.88
INTS7	0.09	0.19	0.29	0.38	0.47	0.57	0.66	0.76	0.86	0.95	1.05	1.14	1.24	1.33	1.43	1.53	1.62	1.72	1.81	1.9
ARHGEF19	0.1	0.21	0.32	0.42	0.53	0.64	0.71	0.79	0.87	0.95	1.04	1.11	1.2	1.29	1.4	1.48	1.58	1.69	1.79	1.88
RAB6A	0.1	0.2	0.3	0.4	0.5	0.6	0.68	0.77	0.85	0.93	1.03	1.11	1.22	1.32	1.42	1.52	1.62	1.72	1.82	1.9
RAB6B	0.1	0.2	0.29	0.39	0.49	0.58	0.68	0.77	0.86	0.95	1.05	1.14	1.23	1.33	1.43	1.52	1.61	1.7	1.8	1.89
RAB6C	0.12	0.23	0.35	0.47	0.59	0.71	0.78	0.84	0.91	0.98	1.05	1.11	1.18	1.25	1.36	1.43	1.54	1.64	1.7	1.77
FHL3	0.09	0.2	0.3	0.39	0.49	0.59	0.68	0.77	0.85	0.93	1.03	1.12	1.22	1.32	1.41	1.52	1.62	1.72	1.82	1.92
TMEM163	0.1	0.2	0.31	0.41	0.51	0.61	0.69	0.78	0.87	0.95	1.04	1.13	1.22	1.31	1.41	1.5	1.6	1.69	1.79	1.88
ATP6V0A1	0.1	0.19	0.29	0.39	0.48	0.58	0.67	0.77	0.86	0.96	1.05	1.14	1.23	1.33	1.42	1.52	1.61	1.71	1.8	1.9
STT3A	0.1	0.2	0.3	0.4	0.5	0.6	0.69	0.79	0.88	0.96	1.04	1.14	1.22	1.31	1.41	1.5	1.6	1.7	1.8	1.88
NGLY1	0.11	0.22	0.33	0.43	0.54	0.65	0.73	0.81	0.89	0.96	1.04	1.12	1.2	1.27	1.38	1.46	1.56	1.67	1.77	1.85
HIBCH	0.1	0.19	0.3	0.41	0.52	0.62	0.71	0.79	0.88	0.96	1.05	1.14	1.23	1.31	1.4	1.49	1.58	1.69	1.77	1.87
DPM1	0.11	0.22	0.32	0.43	0.53	0.64	0.72	0.8	0.88	0.96	1.04	1.12	1.21	1.29	1.39	1.48	1.57	1.67	1.76	1.84
MOS	0.1	0.2	0.31	0.4	0.51	0.6	0.69	0.78	0.87	0.96	1.05	1.14	1.23	1.32	1.41	1.5	1.59	1.68	1.77	1.86
SP110	0.1	0.2	0.29	0.39	0.48	0.58	0.67	0.77	0.86	0.96	1.05	1.14	1.23	1.32	1.42	1.52	1.61	1.71	1.8	1.9
NR0B2	0.1	0.19	0.29	0.38	0.48	0.57	0.67	0.76	0.86	0.95	1.05	1.14	1.24	1.33	1.43	1.52	1.62	1.71	1.81	1.9
CTDP1	0.1	0.19	0.29	0.39	0.49	0.59	0.68	0.77	0.86	0.96	1.05	1.14	1.23	1.32	1.42	1.51	1.61	1.7	1.79	1.89
CD209	0.1	0.19	0.29	0.38	0.47	0.57	0.66	0.76	0.85	0.95	1.05	1.14	1.24	1.34	1.43	1.52	1.62	1.71	1.81	1.91
GABARAP	0.07	0.17	0.27	0.37	0.46	0.56	0.66	0.76	0.85	0.95	1.05	1.15	1.24	1.34	1.44	1.54	1.63	1.73	1.83	1.93
ANKRD30A	0.1	0.2	0.3	0.4	0.5	0.59	0.68	0.77	0.87	0.96	1.05	1.14	1.23	1.32	1.42	1.51	1.61	1.7	1.79	1.89
AKT1	0.1	0.2	0.3	0.41	0.5	0.59	0.68	0.76	0.85	0.94	1.05	1.13	1.24	1.34	1.43	1.51	1.6	1.7	1.79	1.88
EXOSC3	0.11	0.21	0.31	0.41	0.51	0.6	0.7	0.8	0.91	1.01	1.08	1.14	1.21	1.28	1.38	1.49	1.55	1.66	1.76	1.86
EXOSC5	0.1	0.19	0.29	0.38	0.48	0.57	0.67	0.76	0.86	0.95	1.05	1.14	1.24	1.33	1.43	1.52	1.62	1.71	1.81	1.9
HGS	0.09	0.19	0.28	0.38	0.49	0.6	0.68	0.79	0.88	0.96	1.05	1.13	1.22	1.3	1.41	1.52	1.6	1.71	1.82	1.9
ZNF436	0.1	0.2	0.3	0.4	0.5	0.59	0.68	0.77	0.86	0.95	1.04	1.13	1.23	1.32	1.42	1.51	1.61	1.71	1.81	1.9
JAK1	0.11	0.2	0.31	0.41	0.51	0.61	0.7	0.78	0.87	0.95	1.04	1.13	1.22	1.3	1.4	1.49	1.59	1.69	1.79	1.89
HMGXB3	0.1	0.2	0.3	0.4	0.51	0.61	0.69	0.78	0.86	0.95	1.03	1.12	1.21	1.29	1.4	1.5	1.61	1.72	1.81	1.92
CHORDC1	0.09	0.19	0.28	0.37	0.47	0.56	0.66	0.76	0.86	0.95	1.05	1.15	1.24	1.34	1.43	1.53	1.63	1.72	1.82	1.91
COG3	0.09	0.19	0.29	0.4	0.51	0.62	0.71	0.8	0.88	0.97	1.06	1.14	1.23	1.31	1.42	1.49	1.58	1.68	1.77	1.86
COG2	0.1	0.19	0.29	0.39	0.48	0.58	0.68	0.76	0.85	0.95	1.04	1.14	1.23	1.33	1.42	1.52	1.62	1.71	1.81	1.91
CMPK2	0.11	0.21	0.31	0.4	0.5	0.6	0.69	0.78	0.87	0.96	1.05	1.14	1.23	1.31	1.42	1.5	1.59	1.68	1.77	1.86
MMADHC	0.1	0.21	0.31	0.43	0.53	0.64	0.72	0.8	0.89	0.97	1.05	1.13	1.22	1.3	1.41	1.49	1.57	1.66	1.74	1.82
RTN2	0.09	0.19	0.28	0.38	0.47	0.57	0.66	0.76	0.85	0.95	1.05	1.16	1.26	1.35	1.44	1.52	1.61	1.71	1.8	1.89
COG4	0.11	0.22	0.33	0.44	0.53	0.64	0.72	0.8	0.87	0.95	1.03	1.12	1.21	1.29	1.4	1.5	1.58	1.67	1.76	1.83
LCP2	0.1	0.19	0.29	0.39	0.48	0.57	0.67	0.77	0.86	0.96	1.05	1.14	1.23	1.32	1.42	1.52	1.62	1.71	1.81	1.9
WNT1	0.1	0.19	0.29	0.38	0.48	0.57	0.67	0.76	0.86	0.95	1.05	1.14	1.24	1.33	1.43	1.52	1.62	1.71	1.81	1.9
ZNF512B	0.17	0.25	0.33	0.47	0.55	0.63	0.72	0.8	0.88	0.96	1.05	1.1	1.18	1.27	1.35	1.43	1.54	1.65	1.82	1.87
SCFD1	0.11	0.21	0.31	0.41	0.51	0.61	0.7	0.78	0.87	0.95	1.04	1.13	1.22	1.31	1.41	1.5	1.59	1.69	1.78	1.87
CCL3	0.1	0.19	0.29	0.38	0.48	0.57	0.67	0.76	0.86	0.95	1.05	1.14	1.24	1.33	1.43	1.52	1.62	1.71	1.81	1.9
HLA-A	0.1	0.19	0.28	0.38	0.47	0.57	0.66	0.76	0.85	0.95	1.05	1.14	1.24	1.34	1.43	1.53	1.62	1.72	1.81	1.91
HLA-G	0.09	0.19	0.29	0.39	0.49	0.59	0.67	0.77	0.86	0.94	1.04	1.13	1.23	1.32	1.42	1.52	1.62	1.72	1.82	1.91
HLA-E	0.09	0.19	0.28	0.38	0.47	0.57	0.66	0.76	0.86	0.97	1.05	1.14	1.24	1.34	1.43	1.53	1.62	1.71	1.8	1.9
IER3	0.1	0.2	0.3	0.4	0.5	0.6	0.69	0.79	0.88	0.97	1.06	1.15	1.24	1.32	1.41	1.5	1.59	1.68	1.77	1.86
BCL9	0.1	0.2	0.29	0.38	0.48	0.57	0.67	0.76	0.85	0.95	1.04	1.14	1.23	1.33	1.42	1.52	1.62	1.72	1.81	1.91
CX3CR1	0.1	0.2	0.29	0.39	0.49	0.59	0.68	0.77	0.87	0.96	1.05	1.13	1.22	1.31	1.41	1.51	1.61	1.71	1.8	1.89
SPTAN1	0.1	0.19	0.29	0.38	0.48	0.57	0.67	0.76	0.86	0.95	1.05	1.14	1.24	1.33	1.43	1.52	1.62	1.71	1.81	1.9
NUP85	0.1	0.2	0.3	0.39	0.49	0.59	0.68	0.77	0.86	0.95	1.05	1.13	1.22	1.31	1.41	1.5	1.6	1.7	1.82	1.91
LEFTY1	0.11	0.21	0.3	0.4	0.48	0.58	0.67	0.76	0.85	0.94	1.03	1.13	1.23	1.33	1.42	1.51	1.6	1.71	1.81	1.91
FASLG	0.1	0.2	0.3	0.4	0.5	0.6	0.69	0.77	0.86	0.95	1.04	1.12	1.22	1.31	1.41	1.51	1.61	1.71	1.81	1.89
GOSR2	0.1	0.2	0.29	0.39	0.49	0.59	0.68	0.78	0.87	0.96	1.05	1.14	1.22	1.32	1.42	1.51	1.6	1.7	1.79	1.89
ZBTB2	0.1	0.21	0.33	0.44	0.55	0.66	0.73	0.8	0.88	0.95	1.03	1.13	1.21	1.28	1.39	1.48	1.58	1.66	1.76	1.83
TUBAL3	0.1	0.19	0.28	0.37	0.47	0.56	0.65	0.74	0.84	0.93	1.05	1.15	1.25	1.34	1.44	1.53	1.62	1.73	1.83	1.93
ZNF785	0.1	0.19	0.29	0.38	0.48	0.57	0.67	0.76	0.86	0.95	1.05	1.14	1.24	1.33	1.43	1.52	1.62	1.71	1.81	1.9
SPAST	0.1	0.19	0.29	0.39	0.48	0.57	0.66	0.75	0.84	0.93	1.04	1.13	1.23	1.34	1.43	1.53	1.63	1.73	1.83	1.92
XKR4	0.1	0.2	0.29	0.39	0.49	0.59	0.68	0.77	0.86	0.95	1.05	1.14	1.23	1.32	1.42	1.51	1.61	1.71	1.8	1.9
GRTP1	0.1	0.19	0.29	0.4	0.5	0.61	0.7	0.79	0.88	0.97	1.06	1.14	1.23	1.32	1.42	1.5	1.6	1.69	1.77	1.85
ITPKA	0.1	0.19	0.29	0.39	0.49	0.58	0.68	0.78	0.84	0.94	1.04	1.13	1.23	1.33	1.42	1.52	1.62	1.72	1.81	1.91
RAB2A	0.1	0.2	0.3	0.4	0.5	0.6	0.69	0.78	0.87	0.96	1.05	1.14	1.23	1.31	1.41	1.51	1.61	1.69	1.78	1.87
CXCL11	0.07	0.15	0.22	0.3	0.37	0.44	0.67	0.74	0.96	1.04	1.11	1.19	1.33	1.41	1.48	1.56	1.63	1.7	1.78	1.85
CXCL10	0.1	0.2	0.3	0.4	0.5	0.6	0.66	0.76	0.83	0.93	1.03	1.13	1.23	1.32	1.42	1.52	1.62	1.72	1.82	1.92
CXCL12	0.1	0.2	0.3	0.39	0.49	0.59	0.68	0.77	0.86	0.95	1.05	1.14	1.23	1.32	1.42	1.51	1.61	1.7	1.8	1.89
TAOK1	0.09	0.19	0.29	0.38	0.48	0.57	0.67	0.77	0.87	0.97	1.06	1.14	1.23	1.32	1.42	1.52	1.62	1.71	1.81	1.9
LARS	0.1	0.2	0.29	0.39	0.49	0.59	0.68	0.77	0.86	0.96	1.05	1.14	1.23	1.32	1.42	1.52	1.61	1.7	1.79	1.88
RGP1	0.15	0.23	0.38	0.53	0.6	0.68	0.75	0.83	0.91	0.98	1.06	1.13	1.21	1.28	1.36	1.43	1.51	1.58	1.66	1.74
ANKRD22	0.11	0.21	0.31	0.41	0.5	0.59	0.69	0.78	0.87	0.96	1.05	1.14	1.23	1.32	1.41	1.5	1.6	1.69	1.78	1.87
NMT1	0.09	0.18	0.28	0.38	0.47	0.57	0.67	0.77	0.86	0.96	1.06	1.15	1.24	1.34	1.44	1.54	1.63	1.7	1.78	1.88
PRKG2	0.11	0.21	0.31	0.42	0.52	0.62	0.71	0.79	0.87	0.95	1.04	1.12	1.2	1.29	1.39	1.49	1.59	1.69	1.8	1.89
FNTA	0.1	0.19	0.29	0.4	0.5	0.6	0.69	0.78	0.87	0.96	1.05	1.14	1.23	1.32	1.42	1.51	1.6	1.69	1.78	1.87
CCL17	0.1	0.19	0.28	0.38	0.47	0.56	0.66	0.76	0.85	0.95	1.05	1.15	1.25	1.34	1.43	1.52	1.62	1.72	1.81	1.91
RAB28	0.1	0.2	0.3	0.4	0.5	0.6	0.69	0.78	0.87	0.96	1.05	1.13	1.22	1.31	1.41	1.5	1.6	1.69	1.79	1.88
PDIA6	0.09	0.19	0.29	0.39	0.49	0.59	0.68	0.78	0.87	0.96	1.05	1.14	1.23	1.32	1.42	1.51	1.6	1.7	1.79	1.89
CYP7B1	0.1	0.2	0.31	0.41	0.51	0.61	0.69	0.78	0.86	0.94	1.03	1.12	1.21	1.31	1.41	1.5	1.6	1.7	1.81	1.9
ADAM10	0.11	0.2	0.3	0.4	0.5	0.6	0.69	0.77	0.86	0.95	1.05	1.13	1.23	1.32	1.42	1.5	1.6	1.7	1.8	1.89
ZNF791	0.11	0.19	0.28	0.37	0.46	0.55	0.65	0.76	0.87	0.97	1.06	1.13	1.22	1.31	1.43	1.54	1.61	1.73	1.82	1.93
H3F3A	0.11	0.21	0.31	0.41	0.51	0.62	0.69	0.78	0.86	0.94	1.04	1.12	1.21	1.31	1.41	1.49	1.6	1.7	1.79	1.87
ADAM18	0.09	0.19	0.29	0.39	0.48	0.58	0.67	0.76	0.86	0.95	1.04	1.13	1.23	1.32	1.43	1.52	1.62	1.72	1.82	1.91
TNPO3	0.1	0.19	0.29	0.38	0.48	0.57	0.67	0.76	0.86	0.95	1.05	1.14	1.23	1.33	1.43	1.52	1.62	1.72	1.82	1.9
TMED2	0.1	0.2	0.3	0.4	0.5	0.6	0.69	0.78	0.87	0.96	1.05	1.14	1.23	1.32	1.42	1.51	1.6	1.69	1.79	1.88
MED6	0.11	0.21	0.31	0.42	0.52	0.62	0.7	0.78	0.86	0.95	1.03	1.14	1.22	1.3	1.4	1.48	1.59	1.69	1.8	1.88
MED7	0.1	0.2	0.31	0.42	0.53	0.64	0.72	0.8	0.89	0.97	1.05	1.14	1.22	1.3	1.41	1.49	1.58	1.66	1.75	1.83
MED4	0.11	0.21	0.31	0.41	0.5	0.6	0.69	0.78	0.86	0.95	1.04	1.12	1.22	1.31	1.41	1.5	1.6	1.7	1.8	1.89
C6ORF48	0.09	0.19	0.29	0.38	0.48	0.58	0.67	0.77	0.86	0.96	1.05	1.14	1.24	1.33	1.43	1.52	1.62	1.71	1.8	1.9
ZNF720	0.11	0.2	0.3	0.4	0.5	0.61	0.69	0.77	0.85	0.93	1.04	1.15	1.26	1.34	1.43	1.51	1.59	1.67	1.76	1.87
PSME2	0.1	0.19	0.29	0.39	0.48	0.58	0.68	0.77	0.87	0.97	1.06	1.13	1.22	1.32	1.42	1.51	1.61	1.71	1.8	1.9
BAHD1	0.1	0.21	0.3	0.39	0.48	0.57	0.66	0.76	0.86	0.96	1.05	1.13	1.23	1.32	1.41	1.51	1.61	1.72	1.82	1.91
ALKBH8	0.11	0.2	0.3	0.4	0.5	0.6	0.69	0.78	0.86	0.95	1.04	1.14	1.23	1.32	1.42	1.51	1.6	1.7	1.79	1.89
IFIT3	0.09	0.18	0.28	0.38	0.48	0.58	0.67	0.77	0.86	0.95	1.05	1.14	1.23	1.33	1.43	1.52	1.62	1.72	1.81	1.91
MKI67	0.1	0.2	0.29	0.39	0.49	0.59	0.68	0.77	0.87	0.96	1.05	1.14	1.23	1.32	1.42	1.51	1.61	1.7	1.8	1.89
NUP107	0.09	0.19	0.28	0.37	0.47	0.56	0.65	0.75	0.85	0.95	1.05	1.15	1.24	1.34	1.43	1.53	1.63	1.73	1.83	1.93
ARHGAP32	0.09	0.19	0.28	0.38	0.48	0.57	0.67	0.77	0.87	0.96	1.05	1.15	1.24	1.32	1.42	1.52	1.61	1.71	1.81	1.91
PRDM7	0.1	0.2	0.31	0.41	0.51	0.62	0.7	0.79	0.87	0.96	1.04	1.15	1.23	1.31	1.41	1.5	1.58	1.68	1.77	1.86
RELA	0.1	0.2	0.3	0.41	0.51	0.61	0.69	0.78	0.86	0.96	1.05	1.15	1.23	1.32	1.42	1.5	1.59	1.68	1.76	1.87
IRF4	0.1	0.2	0.29	0.39	0.48	0.58	0.67	0.77	0.85	0.95	1.04	1.14	1.23	1.33	1.42	1.52	1.62	1.71	1.81	1.9
NOTCH4	0.1	0.19	0.29	0.38	0.48	0.57	0.67	0.77	0.86	0.96	1.05	1.14	1.24	1.33	1.43	1.53	1.62	1.7	1.8	1.89
GOLPH3	0.09	0.19	0.3	0.4	0.51	0.61	0.7	0.78	0.87	0.95	1.04	1.13	1.22	1.31	1.41	1.5	1.6	1.69	1.8	1.89
OTUD3	0.1	0.2	0.3	0.4	0.49	0.59	0.68	0.77	0.87	0.97	1.06	1.15	1.23	1.32	1.41	1.5	1.6	1.69	1.78	1.88
CARD16	0.1	0.19	0.29	0.39	0.49	0.59	0.67	0.76	0.85	0.94	1.04	1.13	1.23	1.33	1.42	1.52	1.62	1.71	1.81	1.91
PABPC1P2	0.1	0.2	0.3	0.4	0.5	0.59	0.68	0.77	0.86	0.95	1.04	1.14	1.23	1.32	1.42	1.51	1.61	1.7	1.8	1.89
TRIB1	0.1	0.2	0.3	0.4	0.5	0.6	0.69	0.78	0.86	0.95	1.05	1.13	1.22	1.31	1.41	1.51	1.61	1.7	1.8	1.89
TRIM55	0.08	0.2	0.32	0.44	0.56	0.66	0.74	0.82	0.9	0.97	1.05	1.13	1.21	1.29	1.41	1.49	1.56	1.64	1.72	1.8
TNS1	0.1	0.2	0.3	0.4	0.5	0.6	0.69	0.78	0.87	0.96	1.05	1.13	1.22	1.31	1.41	1.5	1.6	1.7	1.79	1.88
VWC2L	0.1	0.2	0.3	0.4	0.5	0.6	0.69	0.78	0.87	0.96	1.05	1.14	1.22	1.31	1.42	1.51	1.6	1.7	1.79	1.88
RANBP1	0.11	0.2	0.28	0.37	0.45	0.53	0.62	0.7	0.79	0.87	1.01	1.13	1.27	1.41	1.49	1.58	1.66	1.74	1.83	1.97
MICA	0.1	0.19	0.29	0.39	0.48	0.58	0.67	0.77	0.86	0.95	1.05	1.14	1.23	1.33	1.42	1.52	1.61	1.71	1.81	1.9
RANBP2	0.1	0.2	0.31	0.41	0.51	0.61	0.7	0.79	0.87	0.96	1.04	1.13	1.21	1.31	1.41	1.49	1.59	1.69	1.79	1.88
MDN1	0.1	0.19	0.28	0.38	0.47	0.56	0.66	0.76	0.86	0.96	1.06	1.15	1.25	1.35	1.44	1.53	1.62	1.71	1.8	1.89
PHF12	0.1	0.19	0.29	0.38	0.48	0.57	0.67	0.76	0.86	0.95	1.05	1.14	1.24	1.33	1.43	1.52	1.62	1.71	1.81	1.9
IQUB	0.1	0.2	0.3	0.4	0.49	0.59	0.68	0.77	0.87	0.96	1.05	1.14	1.23	1.32	1.42	1.51	1.61	1.7	1.8	1.88
HEATR1	0.1	0.2	0.3	0.39	0.49	0.59	0.67	0.76	0.84	0.93	1.03	1.13	1.23	1.33	1.42	1.52	1.62	1.72	1.82	1.92
FLII	0.1	0.19	0.29	0.38	0.48	0.57	0.67	0.76	0.86	0.95	1.05	1.14	1.24	1.33	1.43	1.52	1.62	1.71	1.81	1.9
ARGLU1	0.1	0.19	0.29	0.38	0.48	0.57	0.67	0.77	0.86	0.96	1.06	1.14	1.24	1.33	1.43	1.52	1.62	1.71	1.8	1.9
USP18	0.1	0.2	0.31	0.4	0.51	0.61	0.7	0.79	0.88	0.96	1.05	1.14	1.22	1.31	1.41	1.49	1.59	1.68	1.78	1.87
SERPINA1	0.11	0.2	0.29	0.39	0.48	0.57	0.67	0.77	0.86	0.96	1.05	1.13	1.23	1.32	1.42	1.52	1.61	1.71	1.81	1.91
ANKRD6	0.1	0.19	0.29	0.38	0.48	0.57	0.67	0.76	0.86	0.95	1.05	1.14	1.24	1.33	1.43	1.53	1.62	1.71	1.81	1.9
DYSF	0.1	0.2	0.3	0.4	0.5	0.61	0.69	0.78	0.87	0.95	1.04	1.13	1.22	1.31	1.41	1.5	1.6	1.7	1.79	1.88
ANKRD9	0.09	0.19	0.28	0.38	0.47	0.57	0.66	0.75	0.85	0.94	1.04	1.13	1.23	1.34	1.43	1.53	1.62	1.74	1.83	1.92
IL32	0.1	0.22	0.32	0.42	0.52	0.62	0.72	0.81	0.88	0.96	1.03	1.13	1.21	1.28	1.39	1.48	1.58	1.68	1.77	1.9
CACNG1	0.1	0.19	0.29	0.39	0.49	0.59	0.68	0.78	0.87	0.97	1.06	1.15	1.24	1.32	1.42	1.51	1.6	1.69	1.78	1.88
FOXN3	0.1	0.2	0.3	0.4	0.5	0.6	0.68	0.77	0.86	0.95	1.05	1.14	1.23	1.32	1.42	1.51	1.6	1.7	1.8	1.89
GNPDA2	0.1	0.2	0.3	0.39	0.49	0.59	0.68	0.77	0.86	0.95	1.05	1.14	1.23	1.32	1.42	1.51	1.61	1.7	1.8	1.89
RSAD2	0.1	0.21	0.31	0.41	0.51	0.62	0.71	0.8	0.88	0.97	1.06	1.14	1.23	1.32	1.41	1.5	1.58	1.67	1.75	1.84
TRIM5	0.1	0.19	0.29	0.38	0.48	0.58	0.67	0.77	0.86	0.95	1.05	1.14	1.23	1.32	1.42	1.52	1.62	1.71	1.81	1.91
PNRC1	0.09	0.19	0.3	0.4	0.5	0.6	0.69	0.78	0.87	0.96	1.05	1.13	1.22	1.32	1.42	1.51	1.61	1.7	1.79	1.87
IFNG	0.1	0.2	0.29	0.39	0.49	0.58	0.68	0.77	0.86	0.95	1.04	1.14	1.23	1.32	1.42	1.51	1.61	1.71	1.81	1.9
EPHA5	0.1	0.2	0.3	0.4	0.5	0.6	0.69	0.78	0.87	0.95	1.04	1.13	1.22	1.31	1.41	1.51	1.6	1.7	1.8	1.89
ERI2	0.1	0.2	0.3	0.4	0.5	0.6	0.68	0.76	0.84	0.93	1.03	1.11	1.22	1.32	1.42	1.52	1.62	1.72	1.82	1.9
IFI44	0.1	0.19	0.29	0.39	0.48	0.59	0.68	0.77	0.87	0.96	1.05	1.14	1.23	1.32	1.42	1.51	1.61	1.71	1.8	1.89
RNF212	0.1	0.2	0.3	0.41	0.52	0.62	0.71	0.8	0.87	0.95	1.04	1.13	1.21	1.3	1.4	1.49	1.58	1.69	1.79	1.88
EFEMP1	0.1	0.2	0.3	0.4	0.5	0.59	0.67	0.76	0.86	0.95	1.04	1.13	1.23	1.32	1.42	1.52	1.61	1.71	1.81	1.9
FAM174B	0.1	0.2	0.3	0.4	0.5	0.6	0.69	0.78	0.87	0.95	1.04	1.13	1.22	1.31	1.41	1.5	1.6	1.7	1.8	1.89
SFT2D1	0.1	0.2	0.3	0.39	0.49	0.59	0.69	0.79	0.87	0.96	1.05	1.14	1.22	1.31	1.41	1.51	1.61	1.7	1.8	1.88
DPCR1	0.1	0.2	0.3	0.4	0.5	0.6	0.69	0.79	0.88	0.97	1.05	1.13	1.22	1.3	1.4	1.49	1.6	1.7	1.79	1.88
NIPSNAP3B	0.09	0.19	0.28	0.38	0.47	0.57	0.67	0.77	0.86	0.96	1.05	1.15	1.24	1.33	1.43	1.52	1.62	1.71	1.81	1.9
IFNGR1	0.1	0.19	0.29	0.39	0.49	0.58	0.67	0.77	0.86	0.95	1.05	1.14	1.23	1.32	1.42	1.52	1.61	1.71	1.8	1.9
TRIM58	0.1	0.2	0.28	0.38	0.49	0.58	0.67	0.77	0.86	0.95	1.05	1.14	1.23	1.32	1.42	1.51	1.61	1.71	1.81	1.9
ZNF12	0.1	0.19	0.29	0.39	0.49	0.6	0.69	0.78	0.87	0.96	1.05	1.14	1.23	1.32	1.42	1.51	1.61	1.7	1.8	1.89
SLC46A1	0.1	0.2	0.3	0.38	0.48	0.57	0.67	0.77	0.86	0.95	1.04	1.13	1.23	1.33	1.43	1.52	1.62	1.71	1.81	1.9
SICKLE CELL
IVD	0.002	0.005	0.007	0.009	0.011	0.013	0.015	0.017	0.02	0.022	0.024	0.026	0.027	0.029	0.031	0.034	0.036	0.038	0.041	0.043
SERPINA1	0.008	0.016	0.023	0.03	0.037	0.045	0.053	0.06	0.068	0.075	0.082	0.089	0.097	0.104	0.112	0.12	0.127	0.134	0.142	0.15
LIPC	0.035	0.07	0.105	0.14	0.175	0.21	0.242	0.275	0.308	0.34	0.374	0.408	0.443	0.476	0.511	0.545	0.579	0.614	0.648	0.681
F5	0.011	0.022	0.033	0.043	0.054	0.065	0.075	0.086	0.096	0.106	0.117	0.127	0.138	0.149	0.16	0.171	0.181	0.192	0.203	0.214
SLC7A8	0.005	0.01	0.015	0.019	0.024	0.029	0.033	0.038	0.042	0.046	0.051	0.055	0.06	0.064	0.069	0.073	0.078	0.083	0.088	0.092
SERPINC1	0.003	0.005	0.008	0.01	0.013	0.015	0.017	0.019	0.022	0.024	0.026	0.028	0.031	0.033	0.035	0.038	0.04	0.043	0.045	0.048
INPP5J	0.001	0.002	0.003	0.004	0.005	0.006	0.007	0.008	0.009	0.01	0.011	0.012	0.013	0.014	0.015	0.016	0.017	0.018	0.019	0.02
BCL11A	0.015	0.03	0.045	0.059	0.074	0.089	0.103	0.116	0.13	0.143	0.156	0.167	0.18	0.192	0.207	0.22	0.235	0.249	0.264	0.277
KCNJ11	0.001	0.001	0.002	0.003	0.004	0.005	0.005	0.006	0.007	0.007	0.008	0.008	0.009	0.01	0.01	0.011	0.012	0.013	0.013	0.014
SLC4A5	0.008	0.016	0.024	0.033	0.041	0.05	0.057	0.064	0.071	0.078	0.084	0.093	0.099	0.106	0.114	0.122	0.129	0.138	0.145	0.153
MCCC2	0.01	0.019	0.029	0.038	0.048	0.058	0.066	0.075	0.084	0.093	0.101	0.109	0.118	0.127	0.137	0.145	0.155	0.164	0.173	0.182
BMP6	0.021	0.042	0.063	0.084	0.105	0.125	0.145	0.165	0.184	0.204	0.222	0.242	0.261	0.279	0.3	0.318	0.339	0.36	0.38	0.401
MYOC	0.006	0.012	0.018	0.024	0.03	0.036	0.042	0.048	0.054	0.06	0.065	0.071	0.077	0.083	0.089	0.095	0.101	0.107	0.113	0.119
MYB	0.003	0.007	0.011	0.015	0.018	0.022	0.026	0.029	0.032	0.036	0.039	0.042	0.046	0.05	0.053	0.056	0.06	0.064	0.067	0.071
UGT1A1	0.002	0.005	0.007	0.01	0.012	0.015	0.017	0.019	0.021	0.023	0.026	0.028	0.03	0.032	0.035	0.037	0.039	0.042	0.044	0.046
PNPLA7	0.002	0.005	0.007	0.009	0.012	0.014	0.016	0.018	0.02	0.022	0.024	0.026	0.028	0.03	0.033	0.035	0.037	0.039	0.041	0.043
SORL1	0.047	0.093	0.14	0.187	0.234	0.281	0.322	0.363	0.403	0.444	0.485	0.525	0.566	0.606	0.653	0.695	0.741	0.788	0.833	0.875
GPI	0.002	0.004	0.006	0.008	0.01	0.012	0.013	0.015	0.017	0.019	0.021	0.023	0.025	0.027	0.028	0.03	0.032	0.034	0.036	0.038
KCNH2	0.005	0.01	0.015	0.02	0.025	0.029	0.034	0.039	0.044	0.049	0.054	0.059	0.064	0.069	0.074	0.08	0.085	0.089	0.094	0.099
SNTB1	0.072	0.143	0.215	0.286	0.357	0.428	0.49	0.551	0.613	0.675	0.741	0.808	0.873	0.939	1.01	1.077	1.147	1.216	1.287	1.353
CPS1	0.064	0.127	0.19	0.254	0.318	0.381	0.443	0.506	0.567	0.63	0.69	0.749	0.809	0.871	0.934	0.997	1.06	1.124	1.188	1.252
SLC22A5	0.002	0.004	0.006	0.008	0.01	0.012	0.013	0.015	0.017	0.018	0.02	0.022	0.024	0.026	0.028	0.03	0.031	0.033	0.035	0.036
ABCB1	0.011	0.021	0.032	0.043	0.054	0.064	0.074	0.084	0.095	0.104	0.113	0.123	0.132	0.141	0.152	0.162	0.172	0.182	0.193	0.203
HGF	0.017	0.035	0.052	0.069	0.086	0.104	0.121	0.138	0.156	0.173	0.19	0.207	0.224	0.242	0.259	0.276	0.294	0.311	0.328	0.344
SLC12A1	0.006	0.013	0.019	0.026	0.032	0.039	0.044	0.05	0.055	0.061	0.066	0.072	0.078	0.083	0.09	0.095	0.102	0.108	0.114	0.12
CTBP2	0.046	0.093	0.14	0.186	0.233	0.279	0.319	0.36	0.4	0.441	0.482	0.522	0.562	0.603	0.65	0.692	0.737	0.782	0.826	0.867
MYO7B	0.006	0.013	0.02	0.026	0.033	0.039	0.046	0.053	0.059	0.066	0.072	0.079	0.085	0.092	0.098	0.105	0.111	0.118	0.124	0.131
CACNA1H	0.003	0.005	0.007	0.009	0.011	0.013	0.014	0.016	0.018	0.019	0.021	0.022	0.024	0.025	0.027	0.029	0.031	0.033	0.034	0.036
RXRG	0.006	0.013	0.019	0.025	0.031	0.038	0.044	0.05	0.056	0.062	0.068	0.075	0.081	0.087	0.093	0.099	0.106	0.112	0.118	0.125
ESR2	0.006	0.012	0.018	0.024	0.029	0.035	0.04	0.046	0.052	0.057	0.063	0.068	0.073	0.079	0.085	0.091	0.096	0.102	0.108	0.114
2022-03-10	0.004	0.008	0.012	0.016	0.02	0.024	0.028	0.031	0.035	0.039	0.042	0.045	0.049	0.052	0.056	0.06	0.064	0.068	0.072	0.075
NADSYN1	0.006	0.013	0.019	0.025	0.032	0.038	0.044	0.05	0.057	0.063	0.069	0.075	0.082	0.088	0.094	0.101	0.107	0.113	0.119	0.126
PLAT	0.005	0.01	0.015	0.02	0.025	0.03	0.035	0.039	0.044	0.048	0.053	0.057	0.062	0.066	0.071	0.076	0.08	0.085	0.09	0.094
ABCC1	0.016	0.031	0.047	0.062	0.078	0.093	0.107	0.121	0.135	0.149	0.163	0.177	0.191	0.205	0.221	0.235	0.251	0.266	0.281	0.295
LDLR	0.003	0.006	0.009	0.012	0.015	0.018	0.021	0.024	0.027	0.03	0.033	0.036	0.039	0.042	0.045	0.048	0.05	0.053	0.056	0.059
PMS1	0.017	0.034	0.051	0.069	0.086	0.104	0.118	0.133	0.148	0.163	0.178	0.193	0.207	0.222	0.24	0.254	0.272	0.289	0.306	0.321
CLCN6	0.003	0.005	0.008	0.01	0.012	0.015	0.017	0.019	0.021	0.023	0.025	0.027	0.03	0.032	0.035	0.037	0.039	0.042	0.044	0.046
OGDHL	0.003	0.007	0.01	0.014	0.017	0.021	0.023	0.026	0.029	0.032	0.036	0.038	0.042	0.045	0.049	0.052	0.055	0.059	0.062	0.065
GATA3	0.02	0.039	0.059	0.079	0.098	0.117	0.136	0.155	0.174	0.193	0.213	0.232	0.252	0.272	0.292	0.31	0.33	0.349	0.368	0.388
ATP2B4	0.008	0.016	0.024	0.032	0.04	0.048	0.055	0.062	0.069	0.077	0.084	0.091	0.099	0.106	0.114	0.121	0.129	0.136	0.144	0.151
F11	0.003	0.007	0.01	0.014	0.017	0.021	0.024	0.027	0.031	0.034	0.037	0.041	0.044	0.048	0.051	0.054	0.058	0.061	0.065	0.068
VNN1	0.007	0.013	0.02	0.027	0.034	0.04	0.046	0.052	0.059	0.065	0.071	0.078	0.084	0.09	0.097	0.103	0.109	0.116	0.122	0.129
CAPN13	0.025	0.049	0.074	0.099	0.124	0.148	0.172	0.197	0.221	0.245	0.268	0.291	0.315	0.338	0.363	0.387	0.412	0.437	0.461	0.485
INSR	0.011	0.022	0.034	0.046	0.057	0.069	0.079	0.089	0.099	0.109	0.119	0.13	0.14	0.15	0.161	0.172	0.182	0.193	0.204	0.214
RPL3L	0	0	0	0	0	0	0.001	0.001	0.001	0.001	0.001	0.001	0.001	0.001	0.001	0.002	0.002	0.002	0.002	0.002
TBX3	0.122	0.242	0.362	0.484	0.605	0.725	0.837	0.95	1.063	1.176	1.288	1.399	1.511	1.623	1.744	1.86	1.979	2.098	2.214	2.327
PYGB	0.003	0.006	0.009	0.011	0.014	0.017	0.02	0.023	0.025	0.028	0.031	0.033	0.036	0.039	0.041	0.044	0.047	0.049	0.052	0.055
PAX6	0.001	0.001	0.002	0.003	0.004	0.005	0.005	0.006	0.007	0.007	0.008	0.009	0.009	0.01	0.011	0.011	0.012	0.013	0.014	0.015
HMGCR	0.004	0.008	0.012	0.016	0.019	0.023	0.027	0.03	0.034	0.037	0.041	0.045	0.049	0.053	0.057	0.061	0.065	0.069	0.073	0.076
MTRR	0.048	0.095	0.143	0.191	0.24	0.287	0.332	0.377	0.422	0.467	0.512	0.557	0.602	0.648	0.695	0.74	0.788	0.835	0.88	0.925
ALDOA	0	0.001	0.001	0.002	0.002	0.003	0.003	0.004	0.004	0.005	0.005	0.005	0.006	0.006	0.007	0.007	0.008	0.008	0.009	0.009
SLC4A1	0.002	0.004	0.007	0.009	0.011	0.014	0.016	0.017	0.019	0.021	0.023	0.025	0.027	0.029	0.032	0.034	0.036	0.038	0.04	0.042
COL6A3	0.028	0.057	0.086	0.115	0.144	0.172	0.197	0.222	0.247	0.273	0.298	0.324	0.349	0.374	0.403	0.429	0.457	0.485	0.514	0.539
HBS1L	0.007	0.014	0.021	0.029	0.035	0.042	0.048	0.054	0.059	0.065	0.071	0.077	0.084	0.09	0.097	0.103	0.109	0.115	0.121	0.128
SERPINE1	0.003	0.005	0.008	0.011	0.014	0.017	0.019	0.022	0.025	0.027	0.03	0.032	0.035	0.038	0.041	0.043	0.046	0.049	0.051	0.054
