# Supplementary material for: Dissecting Generalizability and Actionability of Disease-Associated Genes From 20 Worldwide Ethnolinguistic Cultural Groups
Source: Front Genet. 2022 Jun 24;13:835713. doi: 10.3389/fgene.2022.835713 (PMC9263835; doi:10.3389/fgene.2022.835713)
Supplement: Supplementary file 4 [file Table5.XLS]

## Sheet: Sheet1
Heterozygosity as a function of observed heterozygosity per genes of specific diseases for all 20 ethnolinguistic cultural groups
Groups	O(HOM) E(HOM)
MALARIA
Afro-Asiatic	46897.3	46800
European_South	43422.5	43470
Niger_Congo_West	63571.1	63480
East_Asian	54237.7	54160
Afro-Asiatic_Omotic	34094	34390
European_center	27324.1	27240
UK_Indian	40686.9	40570
African-Caribbean	55165.9	55090
European_USA	29371.4	29320
USA_Indian	30509.6	30490
Afro-Asiatic_Cushitic	40020.7	39950
Latin_American	66632.2	66440
Afro-Asiatic_Semitic	29436	29680
Niger_Congo_Volta_Niger	60165.8	60110
Niger-Congo_Bantu_South	52890.7	52810
African-American	48144.9	48190
European_North	26197	26300
Niger_Congo_Bantu	110535	110400
Khoe-San	47127.9	47270
South_Asian	41488.6	41340
SICKLE CELL
Niger_Congo_Bantu	189721	189600
Latin_American	114860	114400
African-American	80989.5	80880
European_South	74952.6	74810
South_Asian	73716.4	73510
European_USA	50669.2	50570
African-Caribbean	92715.9	92840
European_center	48507.4	48440
USA_Indian	54094.1	53930
Afro-Asiatic	78957.5	78730
Afro-Asiatic_Omotic	54040.8	54410
Niger_Congo_West	108781	108600
East_Asian	93599.5	93430
Afro-Asiatic_Semitic	50706.7	50830
Niger-Congo_Bantu_South	88139.5	88170
UK_Indian	72710.5	72490
Niger_Congo_Volta_Niger	100464	100400
Afro-Asiatic_Cushitic	66868.8	66660
European_North	44887.2	44710
Khoe-San	78732.8	78510
ACG
African-American	109389	109600
Afro-Asiatic_Semitic	64004.5	64440
South_Asian	99057.6	98980
Afro-Asiatic_Cushitic	88004.2	87900
European_center	63708.6	63740
Niger_Congo_Volta_Niger	136870	136900
East_Asian	127370	127300
African-Caribbean	125926	126000
UK_Indian	97138.2	96920
Khoe-San	104534	104600
European_USA	67463.1	67550
Niger_Congo_West	146687	146600
Afro-Asiatic	106313	106000
Afro-Asiatic_Omotic	70591.9	70940
European_South	98135.4	98110
Niger-Congo_Bantu_South	121103	121100
Latin_American	155364	155000
European_North	58960.9	59030
USA_Indian	70878.6	70860
Niger_Congo_Bantu	265124	265100
TB
Latin_American	611909	610200
European_South	387627	387400
Niger_Congo_Volta_Niger	545861	545800
Niger_Congo_Bantu	1.04785e+06	1048000
Niger-Congo_Bantu_South	481054	481300
East_Asian	498447	498000
South_Asian	389003	388200
European_North	234298	234600
Afro-Asiatic_Omotic	292267	293900
Afro-Asiatic_Cushitic	351034	351000
European_USA	269471	269700
USA_Indian	282471	282400
Afro-Asiatic_Semitic	266351	267700
Afro-Asiatic	419625	419000
UK_Indian	385964	384900
Khoe-San	423067	422700
African-Caribbean	503705	504100
European_center	251903	251800
Niger_Congo_West	590451	590000
African-American	438203	438400
HIV
Khoe-San	460497	460200
European_USA	299709	299500
Niger_Congo_Volta_Niger	594975	594900
Afro-Asiatic_Cushitic	387263	387200
European_North	260629	261000
South_Asian	428511	427100
Niger_Congo_Bantu	1.1363e+06	1136000
European_South	433073	432700
UK_Indian	423331	422000
African-American	480083	480700
USA_Indian	313263	312900
Afro-Asiatic_Semitic	291841	293300
Afro-Asiatic_Omotic	318614	320300
Niger_Congo_West	637651	637000
Niger-Congo_Bantu_South	524776	524500
Afro-Asiatic	462509	461200
African-Caribbean	543928	544000
East_Asian	548408	547600
European_center	280094	279600
Latin_American	670744	668700
