# Supplementary material for: Dissecting Generalizability and Actionability of Disease-Associated Genes From 20 Worldwide Ethnolinguistic Cultural Groups
Source: Front Genet. 2022 Jun 24;13:835713. doi: 10.3389/fgene.2022.835713 (PMC9263835; doi:10.3389/fgene.2022.835713)
Supplement: Supplementary file 6 [file Table3.XLS]

## Sheet: Sheet1
Gene-specific in SNPs frequencies of these ACG and disease-burden across all these 20 ethnolinguistic cultural groups
Gene	African-American	Afro-Asiatic	Afro-Asiatic_Cushitic	Afro-Asiatic_Omotic	Afro-Asiatic_Semitic	East_Asian	European_North	European_South	European_USA	European_center	Latin_American	Niger-Congo_Bantu_South	Niger_Congo_Bantu	Niger_Congo_Volta_Niger	Niger_Congo_West	South_Asian	UK_Indian	USA_Indian	African-Caribbean	Khoe-San
ACG
KCNE2	0.017	0.015	0.016	0.016	0.017	0.014	0.012	0.014	0.014	0.014	0.013	0.017	0.017	0.017	0.018	0.014	0.014	0.015	0.018	0.018
KCNE3	0.021	0.021	0.021	0.02	0.02	0.02	0.021	0.019	0.02	0.019	0.021	0.02	0.021	0.022	0.022	0.022	0.022	0.021	0.022	0.02
KCNE1	0.017	0.016	0.017	0.018	0.017	0.015	0.016	0.016	0.016	0.016	0.016	0.018	0.017	0.018	0.017	0.017	0.016	0.016	0.017	0.021
HAMP	0.015	0.014	0.013	0.015	0.014	0.013	0.013	0.015	0.014	0.014	0.014	0.014	0.015	0.012	0.014	0.015	0.014	0.015	0.015	0.016
PRKAG2	0.024	0.02	0.023	0.023	0.021	0.017	0.017	0.018	0.017	0.017	0.02	0.024	0.024	0.024	0.025	0.017	0.016	0.017	0.024	0.024
MEN1	0.017	0.012	0.014	0.015	0.013	0.016	0.01	0.01	0.01	0.009	0.013	0.016	0.017	0.017	0.016	0.012	0.012	0.012	0.017	0.014
MYL2	0.016	0.014	0.015	0.017	0.013	0.017	0.016	0.015	0.015	0.016	0.013	0.016	0.017	0.017	0.017	0.015	0.015	0.015	0.016	0.013
MYL3	0.015	0.012	0.015	0.015	0.016	0.009	0.006	0.006	0.006	0.005	0.008	0.015	0.015	0.014	0.014	0.012	0.012	0.014	0.015	0.015
PAH	0.022	0.018	0.022	0.023	0.022	0.009	0.016	0.019	0.019	0.017	0.02	0.025	0.024	0.025	0.025	0.018	0.017	0.017	0.024	0.024
SLC25A13	0.015	0.012	0.014	0.015	0.014	0.011	0.011	0.01	0.011	0.011	0.011	0.015	0.015	0.015	0.015	0.013	0.013	0.012	0.015	0.015
SERPINC1	0.018	0.016	0.019	0.018	0.018	0.016	0.009	0.012	0.009	0.011	0.011	0.018	0.017	0.018	0.018	0.013	0.012	0.011	0.018	0.018
RYR1	0.02	0.012	0.02	0.02	0.019	0.013	0.01	0.009	0.009	0.011	0.013	0.021	0.02	0.019	0.021	0.016	0.016	0.017	0.019	0.021
RYR2	0.024	0.022	0.023	0.023	0.023	0.02	0.021	0.021	0.021	0.02	0.021	0.025	0.024	0.024	0.024	0.021	0.02	0.02	0.024	0.026
DSC2	0.013	0.012	0.012	0.014	0.013	0.009	0.011	0.011	0.011	0.011	0.012	0.015	0.014	0.014	0.015	0.012	0.011	0.011	0.013	0.013
DMPK	0.009	0.008	0.008	0.008	0.007	0.006	0.007	0.007	0.006	0.006	0.006	0.009	0.009	0.009	0.01	0.007	0.007	0.007	0.01	0.007
CDH1	0.02	0.02	0.018	0.022	0.021	0.019	0.016	0.018	0.016	0.017	0.018	0.023	0.023	0.022	0.022	0.018	0.017	0.016	0.022	0.024
CACNA1S	0.018	0.017	0.018	0.018	0.017	0.012	0.015	0.017	0.016	0.017	0.016	0.018	0.018	0.018	0.017	0.013	0.013	0.012	0.018	0.018
BRCA1	0.016	0.024	0.015	0.021	0.021	0.019	0.019	0.02	0.019	0.017	0.019	0.013	0.014	0.012	0.015	0.025	0.025	0.025	0.016	0.011
FLCN	0.018	0.018	0.018	0.017	0.017	0.011	0.011	0.016	0.016	0.014	0.014	0.018	0.018	0.018	0.019	0.017	0.017	0.016	0.018	0.018
BRCA2	0.013	0.012	0.012	0.011	0.012	0.014	0.013	0.014	0.013	0.013	0.014	0.013	0.013	0.014	0.014	0.014	0.013	0.015	0.013	0.014
PMS2	0.023	0.021	0.023	0.023	0.023	0.02	0.02	0.019	0.019	0.02	0.019	0.024	0.024	0.025	0.025	0.02	0.02	0.019	0.025	0.023
MYLK	0.016	0.008	0.013	0.014	0.013	0.011	0.009	0.006	0.006	0.007	0.009	0.016	0.016	0.016	0.016	0.011	0.011	0.01	0.016	0.015
KIT	0.02	0.017	0.02	0.019	0.02	0.015	0.016	0.017	0.017	0.017	0.017	0.02	0.02	0.02	0.02	0.017	0.018	0.017	0.02	0.021
PTEN	0.012	0.012	0.012	0.012	0.012	0.01	0.011	0.011	0.011	0.011	0.011	0.013	0.012	0.012	0.012	0.01	0.011	0.01	0.012	0.013
APC	0.013	0.013	0.013	0.012	0.012	0.009	0.013	0.013	0.012	0.013	0.01	0.012	0.012	0.012	0.012	0.011	0.012	0.012	0.012	0.011
SCN3B	0.022	0.02	0.02	0.018	0.019	0.022	0.021	0.021	0.021	0.02	0.022	0.022	0.02	0.02	0.02	0.019	0.018	0.019	0.021	0.021
PKP2	0.028	0.023	0.028	0.029	0.027	0.017	0.02	0.019	0.019	0.018	0.025	0.027	0.027	0.027	0.027	0.025	0.026	0.025	0.028	0.029
SLC7A9	0.021	0.021	0.021	0.02	0.021	0.018	0.019	0.021	0.019	0.02	0.018	0.021	0.02	0.021	0.02	0.019	0.02	0.019	0.021	0.022
PROS1	0.005	0.005	0.005	0.005	0.005	0.004	0.005	0.005	0.005	0.005	0.005	0.005	0.005	0.005	0.005	0.005	0.005	0.004	0.005	0.005
HCN4	0.016	0.011	0.013	0.014	0.012	0.01	0.01	0.01	0.01	0.01	0.011	0.016	0.016	0.016	0.017	0.01	0.009	0.01	0.015	0.017
BCHE	0.022	0.019	0.022	0.02	0.022	0.013	0.017	0.019	0.017	0.018	0.018	0.022	0.022	0.022	0.022	0.015	0.015	0.015	0.022	0.021
COL3A1	0.017	0.014	0.016	0.018	0.017	0.009	0.01	0.012	0.011	0.011	0.012	0.019	0.019	0.018	0.019	0.01	0.01	0.01	0.018	0.019
ATP7B	0.015	0.015	0.016	0.016	0.015	0.014	0.014	0.013	0.015	0.014	0.015	0.016	0.016	0.015	0.015	0.015	0.015	0.015	0.015	0.016
SDHAF2	0.017	0.007	0.016	0.015	0.016	0.002	0.003	0.006	0.005	0.005	0.006	0.015	0.017	0.017	0.017	0.006	0.008	0.004	0.017	0.012
TNNT2	0.02	0.015	0.021	0.019	0.018	0.016	0.011	0.012	0.011	0.011	0.01	0.022	0.022	0.021	0.021	0.012	0.012	0.011	0.021	0.021
NF2	0.013	0.015	0.014	0.013	0.014	0.013	0.014	0.015	0.015	0.015	0.012	0.012	0.013	0.012	0.011	0.012	0.011	0.012	0.013	0.011
PTS	0.015	0.011	0.015	0.012	0.013	0.008	0.009	0.009	0.008	0.009	0.008	0.015	0.015	0.015	0.015	0.008	0.007	0.006	0.015	0.015
ACVRL1	0.016	0.015	0.016	0.018	0.016	0.014	0.014	0.013	0.013	0.014	0.013	0.018	0.017	0.017	0.018	0.014	0.014	0.012	0.017	0.018
ENG	0.012	0.01	0.013	0.012	0.013	0.006	0.005	0.006	0.006	0.006	0.006	0.013	0.013	0.013	0.012	0.005	0.005	0.005	0.012	0.012
DSP	0.022	0.022	0.02	0.02	0.022	0.018	0.02	0.02	0.023	0.022	0.022	0.023	0.02	0.022	0.023	0.02	0.021	0.019	0.021	0.023
KCNQ1	0.017	0.014	0.016	0.017	0.016	0.014	0.012	0.013	0.012	0.012	0.015	0.018	0.017	0.017	0.017	0.014	0.014	0.014	0.017	0.017
BLM	0.02	0.017	0.019	0.018	0.019	0.015	0.015	0.015	0.017	0.015	0.013	0.021	0.021	0.021	0.022	0.012	0.013	0.014	0.021	0.02
CDC73	0.011	0.008	0.01	0.011	0.01	0.01	0.011	0.009	0.009	0.008	0.009	0.012	0.011	0.012	0.011	0.007	0.006	0.007	0.012	0.011
TP53	0.018	0.014	0.02	0.019	0.017	0.016	0.013	0.013	0.012	0.013	0.012	0.02	0.02	0.02	0.02	0.017	0.019	0.016	0.019	0.022
KCNH2	0.018	0.017	0.018	0.017	0.019	0.012	0.017	0.017	0.017	0.017	0.017	0.018	0.019	0.018	0.02	0.016	0.016	0.017	0.02	0.021
GCH1	0.02	0.012	0.017	0.014	0.013	0.014	0.017	0.013	0.016	0.014	0.016	0.021	0.022	0.022	0.021	0.014	0.015	0.015	0.021	0.02
MYBPC3	0.014	0.01	0.01	0.012	0.01	0.011	0.012	0.009	0.009	0.01	0.011	0.013	0.014	0.014	0.014	0.011	0.011	0.011	0.014	0.013
TMEM43	0.014	0.011	0.012	0.011	0.013	0.011	0.008	0.01	0.01	0.01	0.011	0.013	0.014	0.014	0.013	0.01	0.009	0.01	0.014	0.009
RBM20	0.021	0.019	0.021	0.021	0.022	0.018	0.018	0.018	0.018	0.017	0.019	0.021	0.021	0.021	0.02	0.018	0.018	0.019	0.021	0.022
GPD1L	0.027	0.022	0.027	0.026	0.026	0.023	0.02	0.019	0.019	0.018	0.022	0.027	0.027	0.026	0.026	0.022	0.022	0.023	0.027	0.028
SCN5A	0.017	0.015	0.016	0.017	0.016	0.015	0.015	0.014	0.014	0.014	0.015	0.017	0.017	0.017	0.017	0.014	0.014	0.013	0.017	0.017
PROC	0.015	0.013	0.015	0.015	0.013	0.011	0.012	0.013	0.013	0.012	0.011	0.015	0.016	0.014	0.014	0.014	0.013	0.013	0.014	0.014
MYH11	0.02	0.017	0.017	0.017	0.017	0.017	0.017	0.016	0.016	0.016	0.015	0.02	0.019	0.02	0.02	0.015	0.016	0.015	0.02	0.019
PDGFRA	0.021	0.015	0.019	0.02	0.017	0.012	0.015	0.016	0.016	0.017	0.018	0.023	0.022	0.022	0.023	0.018	0.018	0.017	0.023	0.022
CACNA1C	0.017	0.014	0.016	0.016	0.015	0.011	0.011	0.012	0.011	0.011	0.013	0.017	0.017	0.017	0.017	0.012	0.012	0.012	0.017	0.018
SMAD4	0.012	0.012	0.012	0.013	0.013	0.012	0.01	0.011	0.01	0.01	0.011	0.015	0.013	0.012	0.013	0.008	0.008	0.008	0.012	0.014
ACTC1	0.006	0.001	0.007	0.003	0.001	0	0	0	0	0	0.001	0.006	0.009	0.006	0.005	0	0	0	0.006	0.003
RET	0.016	0.017	0.016	0.015	0.015	0.017	0.016	0.017	0.017	0.017	0.017	0.014	0.014	0.014	0.015	0.017	0.017	0.017	0.015	0.013
SMAD3	0.019	0.019	0.018	0.019	0.019	0.018	0.019	0.019	0.018	0.019	0.019	0.02	0.019	0.019	0.019	0.018	0.017	0.018	0.02	0.02
MUTYH	0.005	0.005	0.007	0.007	0.006	0.006	0.004	0.004	0.004	0.005	0.006	0.006	0.006	0.006	0.006	0.003	0.004	0.005	0.006	0.005
CNBP	0.016	0.007	0.012	0.015	0.012	0.004	0.003	0.003	0.003	0.003	0.006	0.019	0.017	0.018	0.02	0.005	0.005	0.005	0.018	0.016
FH	0.021	0.019	0.02	0.021	0.02	0.018	0.017	0.017	0.017	0.017	0.017	0.02	0.021	0.021	0.02	0.015	0.016	0.014	0.02	0.022
TSC2	0.01	0.005	0.008	0.007	0.009	0.002	0.005	0.005	0.005	0.004	0.005	0.012	0.012	0.011	0.012	0.003	0.003	0.003	0.011	0.011
TSC1	0.011	0.01	0.011	0.012	0.01	0.007	0.008	0.01	0.009	0.009	0.009	0.012	0.012	0.012	0.012	0.008	0.006	0.008	0.012	0.009
HMBS	0.021	0.023	0.023	0.025	0.024	0.016	0.021	0.023	0.022	0.022	0.02	0.019	0.019	0.02	0.021	0.02	0.022	0.021	0.021	0.022
MYH7	0.016	0.013	0.016	0.016	0.012	0.012	0.011	0.01	0.008	0.01	0.012	0.018	0.019	0.017	0.018	0.011	0.011	0.012	0.017	0.019
CACNB2	0.02	0.018	0.02	0.02	0.02	0.016	0.018	0.018	0.017	0.017	0.018	0.02	0.02	0.019	0.02	0.018	0.017	0.017	0.02	0.021
SGCD	0.018	0.015	0.016	0.016	0.015	0.013	0.014	0.014	0.014	0.013	0.015	0.019	0.019	0.018	0.018	0.014	0.015	0.014	0.019	0.018
TPM1	0.021	0.018	0.021	0.021	0.02	0.017	0.019	0.017	0.017	0.019	0.02	0.023	0.023	0.023	0.022	0.022	0.021	0.021	0.022	0.022
DSG2	0.023	0.021	0.023	0.024	0.023	0.021	0.019	0.021	0.021	0.021	0.019	0.022	0.022	0.021	0.023	0.02	0.02	0.019	0.022	0.026
TGFBR2	0.02	0.017	0.021	0.021	0.019	0.019	0.016	0.016	0.018	0.017	0.017	0.021	0.021	0.021	0.021	0.02	0.022	0.021	0.02	0.019
TGFBR1	0.011	0.008	0.01	0.01	0.008	0.012	0.006	0.006	0.006	0.007	0.008	0.011	0.01	0.009	0.01	0.008	0.009	0.009	0.01	0.015
QDPR	0.023	0.02	0.021	0.02	0.021	0.018	0.021	0.021	0.021	0.021	0.021	0.022	0.023	0.024	0.024	0.02	0.019	0.02	0.024	0.021
LDLR	0.021	0.02	0.022	0.023	0.025	0.018	0.018	0.02	0.02	0.02	0.019	0.022	0.022	0.022	0.022	0.02	0.02	0.02	0.022	0.024
PRKAR1A	0.017	0.016	0.017	0.017	0.016	0.015	0.016	0.016	0.016	0.016	0.015	0.017	0.017	0.017	0.017	0.016	0.015	0.016	0.017	0.017
IDUA	0.019	0.017	0.017	0.015	0.019	0.018	0.017	0.017	0.017	0.017	0.015	0.016	0.019	0.018	0.019	0.02	0.02	0.02	0.018	0.015
KCNJ2	0.02	0.019	0.019	0.018	0.018	0.015	0.016	0.018	0.018	0.018	0.018	0.019	0.019	0.02	0.019	0.017	0.017	0.017	0.019	0.019
VHL	0.021	0.017	0.02	0.023	0.023	0.009	0.012	0.015	0.015	0.017	0.018	0.019	0.021	0.021	0.02	0.018	0.021	0.02	0.02	0.025
HFE2	0.005	0.001	0.002	0.003	0.003	0.002	0.001	0.001	0.001	0.001	0.002	0.006	0.005	0.005	0.005	0.001	0.001	0.002	0.004	0.004
MET	0.011	0.01	0.01	0.011	0.011	0.01	0.01	0.009	0.01	0.009	0.01	0.01	0.011	0.01	0.011	0.011	0.01	0.01	0.011	0.01
PLN	0.014	0.014	0.014	0.014	0.013	0.009	0.014	0.014	0.013	0.013	0.012	0.014	0.015	0.015	0.015	0.014	0.015	0.015	0.015	0.013
LDLRAP1	0.023	0.015	0.021	0.021	0.019	0.012	0.01	0.011	0.011	0.011	0.015	0.022	0.024	0.025	0.024	0.01	0.01	0.011	0.024	0.022
CPT2	0.023	0.021	0.021	0.021	0.021	0.024	0.022	0.022	0.021	0.021	0.02	0.021	0.023	0.022	0.021	0.019	0.017	0.02	0.021	0.02
TGFB3	0.013	0.009	0.009	0.011	0.008	0.01	0.005	0.008	0.006	0.007	0.007	0.015	0.014	0.013	0.014	0.009	0.008	0.007	0.013	0.015
MSH2	0.012	0.013	0.013	0.013	0.012	0.01	0.013	0.011	0.011	0.011	0.011	0.011	0.011	0.011	0.011	0.012	0.013	0.011	0.012	0.01
PCBD1	0.017	0.015	0.016	0.016	0.015	0.015	0.014	0.015	0.014	0.015	0.015	0.018	0.017	0.016	0.016	0.014	0.014	0.014	0.016	0.017
MSH6	0.015	0.013	0.014	0.014	0.014	0.011	0.012	0.013	0.013	0.013	0.012	0.016	0.016	0.015	0.015	0.011	0.011	0.012	0.015	0.017
BMPR1A	0.014	0.013	0.013	0.015	0.013	0.011	0.012	0.011	0.011	0.012	0.012	0.014	0.014	0.013	0.013	0.014	0.013	0.013	0.014	0.014
SERPINA1	0.02	0.022	0.021	0.022	0.023	0.019	0.021	0.022	0.022	0.021	0.021	0.019	0.019	0.02	0.02	0.021	0.021	0.021	0.022	0.023
SLC37A4	0.02	0.019	0.017	0.018	0.019	0.011	0.019	0.018	0.018	0.018	0.016	0.019	0.019	0.02	0.021	0.017	0.019	0.017	0.021	0.02
CASQ2	0.028	0.025	0.028	0.027	0.026	0.026	0.021	0.021	0.023	0.022	0.025	0.027	0.027	0.028	0.027	0.024	0.025	0.024	0.028	0.026
MLH3	0.016	0.014	0.017	0.016	0.015	0.006	0.016	0.016	0.014	0.016	0.012	0.015	0.017	0.016	0.015	0.017	0.015	0.015	0.016	0.015
MLH1	0.016	0.013	0.01	0.009	0.013	0.003	0.011	0.014	0.013	0.012	0.012	0.014	0.014	0.015	0.016	0.007	0.007	0.007	0.014	0.012
TNNI3	0.021	0.013	0.017	0.016	0.018	0.014	0.008	0.009	0.007	0.006	0.015	0.021	0.02	0.02	0.023	0.015	0.015	0.015	0.021	0.02
SCN1B	0.009	0.013	0.014	0.013	0.012	0.007	0.008	0.011	0.009	0.008	0.009	0.011	0.011	0.011	0.01	0.007	0.006	0.005	0.011	0.013
GAA	0.027	0.021	0.019	0.022	0.02	0.029	0.021	0.02	0.022	0.021	0.027	0.028	0.029	0.028	0.025	0.027	0.026	0.026	0.027	0.03
SMARCB1	0.028	0.025	0.033	0.039	0.027	0.023	0.019	0.019	0.016	0.018	0.017	0.025	0.029	0.029	0.03	0.032	0.037	0.033	0.031	0.032
FBN1	0.015	0.009	0.014	0.012	0.014	0.013	0.009	0.007	0.008	0.008	0.01	0.015	0.015	0.015	0.015	0.009	0.009	0.01	0.015	0.016
STK11	0.018	0.017	0.018	0.017	0.017	0.019	0.017	0.017	0.016	0.017	0.018	0.019	0.019	0.018	0.019	0.017	0.017	0.017	0.019	0.018
EPCAM	0.012	0.01	0.012	0.011	0.01	0.013	0.012	0.009	0.011	0.011	0.012	0.012	0.013	0.012	0.013	0.011	0.012	0.011	0.013	0.01
LMNA	0.025	0.013	0.02	0.024	0.019	0.005	0.007	0.009	0.008	0.007	0.008	0.025	0.025	0.025	0.025	0.009	0.009	0.007	0.024	0.025
PTCH1	0.018	0.016	0.017	0.016	0.017	0.016	0.014	0.015	0.015	0.015	0.015	0.019	0.019	0.018	0.019	0.015	0.015	0.015	0.019	0.018
COQ9	0.008	0.009	0.009	0.008	0.008	0.01	0.009	0.009	0.009	0.009	0.01	0.008	0.008	0.009	0.008	0.009	0.01	0.009	0.009	0.007
SDHC	0.024	0.012	0.012	0.029	0.029	0.024	0.013	0.012	0.01	0.009	0.011	0.03	0.034	0.033	0.031	0.027	0.031	0.023	0.033	0.037
SDHB	0.022	0.025	0.021	0.021	0.021	0.019	0.022	0.025	0.02	0.024	0.025	0.02	0.019	0.021	0.022	0.024	0.022	0.024	0.022	0.021
SDHD	0.016	0.012	0.013	0.016	0.014	0.01	0.011	0.011	0.01	0.011	0.012	0.016	0.016	0.016	0.016	0.01	0.009	0.009	0.016	0.014
COQ2	0.032	0.02	0.026	0.026	0.025	0.009	0.009	0.014	0.014	0.015	0.015	0.032	0.031	0.032	0.031	0.013	0.012	0.014	0.031	0.03
TB
UBL3	0.042	0.044	0.04	0.041	0.043	0.044	0.029	0.039	0.037	0.037	0.038	0.041	0.036	0.046	0.043	0.043	0.043	0.037	0.037	0.036
ZFPM2	0.043	0.04	0.04	0.041	0.042	0.041	0.034	0.039	0.038	0.038	0.039	0.042	0.039	0.039	0.041	0.04	0.04	0.038	0.038	0.038
GLRX5	0.077	0.085	0.068	0.079	0.065	0.068	0.083	0.07	0.071	0.064	0.071	0.087	0.079	0.083	0.086	0.082	0.088	0.088	0.088	0.089
NAA60	0.042	0.043	0.037	0.043	0.043	0.042	0.038	0.035	0.039	0.034	0.033	0.045	0.037	0.043	0.044	0.043	0.042	0.045	0.042	0.036
FHIT	0.05	0.049	0.043	0.046	0.045	0.046	0.035	0.041	0.041	0.04	0.041	0.048	0.044	0.049	0.049	0.049	0.048	0.042	0.042	0.042
AHCYL2	0.031	0.034	0.03	0.032	0.032	0.031	0.026	0.025	0.027	0.026	0.025	0.032	0.03	0.033	0.033	0.034	0.033	0.03	0.03	0.029
RORB	0.04	0.039	0.035	0.036	0.036	0.035	0.026	0.036	0.035	0.036	0.035	0.039	0.036	0.039	0.039	0.039	0.038	0.034	0.034	0.034
RORA	0.049	0.049	0.039	0.044	0.044	0.041	0.038	0.036	0.037	0.036	0.036	0.047	0.04	0.049	0.049	0.049	0.049	0.039	0.039	0.038
FAM110B	0.042	0.041	0.036	0.037	0.04	0.04	0.035	0.033	0.035	0.036	0.035	0.041	0.032	0.042	0.043	0.04	0.041	0.035	0.036	0.035
SFTPA2	0.047	0.045	0.043	0.054	0.054	0.052	0.049	0.038	0.039	0.033	0.036	0.049	0.041	0.047	0.05	0.047	0.051	0.052	0.052	0.049
MAGI1	0.049	0.049	0.045	0.048	0.046	0.047	0.037	0.042	0.043	0.043	0.043	0.049	0.041	0.049	0.049	0.049	0.049	0.042	0.043	0.042
SP110	0.065	0.072	0.064	0.073	0.072	0.07	0.05	0.059	0.062	0.059	0.062	0.069	0.057	0.076	0.073	0.071	0.072	0.058	0.062	0.055
TMEM51	0.077	0.074	0.071	0.068	0.075	0.072	0.051	0.068	0.072	0.074	0.074	0.075	0.063	0.077	0.073	0.075	0.079	0.065	0.065	0.067
VWA8	0.034	0.035	0.031	0.033	0.034	0.034	0.033	0.029	0.031	0.031	0.03	0.036	0.032	0.038	0.036	0.037	0.035	0.03	0.028	0.029
IFNG	0.047	0.046	0.043	0.044	0.045	0.044	0.041	0.046	0.042	0.046	0.043	0.046	0.044	0.043	0.045	0.047	0.046	0.041	0.039	0.039
HLA-DRB1	0.162	0.14	0.152	0.204	0.184	0.157	0.109	0.193	0.157	0.14	0.151	0.144	0.152	0.12	0.149	0.126	0.154	0.114	0.124	0.114
KCNAB1	0.042	0.042	0.031	0.036	0.039	0.034	0.023	0.032	0.029	0.03	0.03	0.041	0.025	0.045	0.044	0.043	0.043	0.034	0.035	0.035
HLA-DRB5	0.151	0.133	0.147	0.167	0.138	0.157	0.138	0.173	0.154	0.157	0.157	0.143	0.158	0.12	0.129	0.118	0.149	0.143	0.16	0.151
TERF2IP	0.034	0.04	0.027	0.032	0.034	0.031	0.018	0.029	0.023	0.026	0.028	0.037	0.03	0.041	0.039	0.039	0.039	0.032	0.033	0.035
LY96	0.058	0.057	0.039	0.042	0.042	0.038	0.029	0.032	0.035	0.034	0.035	0.051	0.04	0.056	0.056	0.057	0.061	0.039	0.04	0.038
NUCKS1	0.043	0.045	0.037	0.041	0.037	0.038	0.033	0.035	0.035	0.033	0.034	0.04	0.038	0.04	0.041	0.043	0.043	0.034	0.034	0.032
MMP16	0.042	0.042	0.035	0.04	0.04	0.037	0.029	0.031	0.031	0.029	0.032	0.04	0.033	0.042	0.042	0.042	0.042	0.034	0.035	0.035
VDR	0.045	0.044	0.042	0.042	0.043	0.041	0.04	0.039	0.041	0.039	0.04	0.045	0.038	0.045	0.045	0.043	0.045	0.041	0.038	0.041
SDK1	0.049	0.049	0.043	0.045	0.046	0.047	0.033	0.035	0.038	0.036	0.036	0.048	0.04	0.049	0.049	0.049	0.049	0.04	0.04	0.039
DNAH11	0.052	0.052	0.045	0.049	0.05	0.048	0.045	0.041	0.04	0.039	0.04	0.052	0.045	0.054	0.053	0.053	0.053	0.046	0.046	0.044
ANO2	0.049	0.05	0.045	0.048	0.049	0.049	0.034	0.043	0.044	0.044	0.042	0.049	0.042	0.049	0.049	0.05	0.049	0.041	0.041	0.042
CD209	0.066	0.059	0.045	0.053	0.053	0.045	0.048	0.039	0.039	0.041	0.041	0.062	0.04	0.064	0.062	0.065	0.061	0.043	0.042	0.043
IFNGR1	0.039	0.04	0.034	0.039	0.038	0.038	0.032	0.033	0.034	0.032	0.033	0.039	0.037	0.04	0.039	0.039	0.04	0.038	0.038	0.037
NCKAP5	0.045	0.046	0.038	0.041	0.04	0.041	0.038	0.036	0.037	0.037	0.036	0.044	0.04	0.045	0.045	0.046	0.045	0.037	0.036	0.036
MC4R	0.045	0.046	0.038	0.042	0.044	0.042	0.03	0.034	0.034	0.034	0.035	0.044	0.037	0.048	0.047	0.048	0.047	0.035	0.036	0.035
XPO1	0.05	0.049	0.043	0.045	0.044	0.043	0.027	0.041	0.042	0.043	0.04	0.046	0.04	0.047	0.048	0.05	0.05	0.034	0.037	0.034
SLC11A1	0.032	0.033	0.029	0.032	0.034	0.036	0.016	0.019	0.024	0.021	0.023	0.031	0.024	0.033	0.034	0.034	0.034	0.021	0.019	0.019
SLC9A8	0.052	0.05	0.044	0.049	0.054	0.049	0.049	0.046	0.046	0.045	0.045	0.052	0.051	0.05	0.052	0.053	0.05	0.039	0.037	0.042
HLA-DQB1	0.162	0.16	0.162	0.157	0.123	0.157	0.146	0.159	0.152	0.16	0.158	0.163	0.165	0.152	0.157	0.159	0.166	0.152	0.161	0.154
CYP27B1	0.012	0.011	0.006	0.004	0.006	0.004	0.009	0.009	0.008	0.009	0.009	0.011	0.008	0.016	0.01	0.012	0.01	0.015	0.013	0.02
UBXN11	0.047	0.052	0.048	0.052	0.056	0.047	0.058	0.039	0.039	0.032	0.044	0.051	0.056	0.043	0.047	0.046	0.054	0.061	0.061	0.059
GSTM1	0.049	0.049	0.042	0.05	0.049	0.043	0.02	0.041	0.038	0.04	0.036	0.048	0.041	0.055	0.051	0.053	0.054	0.042	0.043	0.042
CTLA4	0.044	0.047	0.047	0.043	0.041	0.048	0.038	0.037	0.039	0.039	0.041	0.044	0.038	0.043	0.045	0.047	0.046	0.029	0.026	0.027
RCN1	0.043	0.044	0.04	0.041	0.042	0.042	0.041	0.043	0.039	0.038	0.04	0.045	0.042	0.045	0.044	0.044	0.044	0.044	0.041	0.044
TSHZ2	0.042	0.042	0.035	0.04	0.04	0.041	0.034	0.033	0.031	0.033	0.032	0.041	0.033	0.044	0.043	0.043	0.043	0.035	0.035	0.036
ZNF229	0.054	0.052	0.056	0.056	0.056	0.056	0.059	0.052	0.054	0.048	0.05	0.056	0.057	0.052	0.052	0.051	0.051	0.055	0.055	0.054
RHOU	0.051	0.05	0.043	0.049	0.048	0.046	0.041	0.036	0.039	0.037	0.037	0.05	0.042	0.05	0.05	0.049	0.051	0.036	0.038	0.036
UBA6	0.034	0.038	0.046	0.053	0.055	0.049	0.029	0.037	0.045	0.045	0.047	0.039	0.038	0.044	0.041	0.036	0.043	0.025	0.028	0.029
DCUN1D5	0.034	0.033	0.026	0.03	0.03	0.031	0.022	0.024	0.025	0.025	0.026	0.031	0.026	0.033	0.033	0.035	0.036	0.023	0.024	0.024
ANAPC1	0.057	0.054	0.055	0.055	0.055	0.055	0.052	0.053	0.052	0.053	0.051	0.058	0.055	0.056	0.056	0.054	0.056	0.054	0.054	0.055
IL1RN	0.068	0.069	0.059	0.057	0.063	0.058	0.047	0.066	0.061	0.062	0.061	0.067	0.067	0.065	0.066	0.068	0.068	0.062	0.063	0.061
IRF1	0.06	0.061	0.058	0.046	0.057	0.057	0.051	0.049	0.047	0.052	0.05	0.061	0.05	0.059	0.06	0.063	0.059	0.054	0.055	0.056
TNFRSF1B	0.028	0.03	0.028	0.028	0.025	0.026	0.02	0.026	0.023	0.026	0.03	0.032	0.023	0.035	0.035	0.029	0.031	0.028	0.03	0.028
TNFRSF1A	0.035	0.035	0.029	0.03	0.032	0.031	0.024	0.028	0.026	0.027	0.026	0.033	0.029	0.03	0.033	0.034	0.034	0.028	0.028	0.028
HNF4G	0.044	0.044	0.041	0.043	0.042	0.043	0.04	0.039	0.042	0.041	0.043	0.045	0.043	0.042	0.044	0.042	0.042	0.043	0.043	0.042
IMMP2L	0.04	0.04	0.034	0.036	0.037	0.036	0.026	0.029	0.032	0.03	0.031	0.038	0.031	0.041	0.04	0.04	0.04	0.029	0.029	0.029
CYP2E1	0.056	0.055	0.031	0.052	0.05	0.044	0.051	0.02	0.024	0.026	0.017	0.056	0.038	0.049	0.052	0.057	0.056	0.037	0.041	0.041
COL12A1	0.047	0.044	0.026	0.041	0.04	0.035	0.034	0.016	0.017	0.017	0.015	0.04	0.023	0.052	0.047	0.047	0.049	0.017	0.019	0.016
VSTM2A	0.05	0.052	0.05	0.053	0.054	0.054	0.051	0.048	0.05	0.047	0.052	0.054	0.054	0.044	0.051	0.052	0.053	0.05	0.046	0.049
CSMD1	0.051	0.051	0.045	0.048	0.048	0.047	0.044	0.042	0.043	0.043	0.043	0.05	0.044	0.051	0.051	0.05	0.051	0.044	0.043	0.043
STXBP5	0.028	0.027	0.021	0.025	0.024	0.023	0.023	0.022	0.021	0.019	0.018	0.028	0.024	0.028	0.029	0.03	0.029	0.023	0.022	0.021
STXBP6	0.05	0.05	0.043	0.047	0.047	0.045	0.036	0.04	0.041	0.041	0.04	0.048	0.04	0.049	0.051	0.05	0.05	0.04	0.041	0.041
IL1B	0.039	0.04	0.035	0.036	0.036	0.037	0.028	0.035	0.034	0.034	0.034	0.038	0.035	0.039	0.039	0.041	0.04	0.035	0.034	0.035
AKR1C3	0.071	0.072	0.065	0.062	0.063	0.061	0.041	0.071	0.071	0.07	0.069	0.069	0.062	0.074	0.074	0.072	0.072	0.058	0.058	0.058
LINC00210	0.063	0.063	0.064	0.062	0.059	0.058	0.036	0.057	0.061	0.063	0.063	0.059	0.053	0.057	0.061	0.06	0.062	0.047	0.048	0.05
ST6GALNAC3	0.053	0.052	0.042	0.047	0.048	0.045	0.028	0.038	0.038	0.038	0.038	0.05	0.038	0.052	0.051	0.052	0.053	0.036	0.037	0.037
RBL2	0.044	0.045	0.04	0.042	0.045	0.04	0.019	0.035	0.043	0.033	0.043	0.045	0.036	0.047	0.046	0.044	0.045	0.042	0.042	0.039
PLCL1	0.039	0.039	0.033	0.037	0.038	0.034	0.028	0.034	0.034	0.035	0.035	0.039	0.035	0.038	0.04	0.039	0.037	0.031	0.033	0.031
LTA	0.06	0.059	0.062	0.063	0.058	0.066	0.063	0.064	0.073	0.068	0.071	0.056	0.069	0.038	0.043	0.049	0.064	0.068	0.071	0.068
IGSF21	0.047	0.047	0.045	0.047	0.046	0.046	0.039	0.041	0.043	0.043	0.043	0.047	0.043	0.047	0.047	0.047	0.048	0.042	0.042	0.042
RGPD5	0.042	0.041	0.036	0.042	0.042	0.043	0.041	0.036	0.04	0.039	0.037	0.044	0.044	0.039	0.041	0.04	0.04	0.04	0.04	0.038
GABRB1	0.038	0.039	0.035	0.041	0.038	0.033	0.029	0.033	0.034	0.034	0.036	0.038	0.032	0.041	0.04	0.041	0.039	0.032	0.032	0.032
IL2RB	0.055	0.053	0.041	0.047	0.047	0.044	0.041	0.043	0.04	0.041	0.04	0.051	0.042	0.056	0.054	0.054	0.057	0.042	0.039	0.042
GRIK1	0.042	0.043	0.03	0.037	0.036	0.035	0.027	0.023	0.023	0.021	0.023	0.041	0.027	0.042	0.044	0.044	0.044	0.028	0.028	0.029
GNG12-AS1	0.051	0.052	0.043	0.049	0.05	0.045	0.039	0.036	0.04	0.038	0.038	0.05	0.041	0.052	0.053	0.052	0.051	0.04	0.039	0.039
GEMIN7	0.068	0.07	0.104	0.057	0.067	0.073	0.058	0.095	0.104	0.097	0.108	0.094	0.101	0.096	0.078	0.072	0.078	0.109	0.1	0.107
IL6	0.058	0.058	0.053	0.052	0.054	0.05	0.031	0.054	0.054	0.054	0.052	0.056	0.055	0.055	0.055	0.057	0.057	0.052	0.052	0.053
IL4	0.054	0.05	0.038	0.043	0.048	0.05	0.021	0.039	0.022	0.024	0.021	0.05	0.046	0.05	0.05	0.051	0.053	0.034	0.03	0.024
PARD3B	0.041	0.041	0.034	0.038	0.038	0.038	0.03	0.03	0.03	0.029	0.03	0.04	0.029	0.041	0.041	0.041	0.04	0.029	0.027	0.028
LINC00571	0.056	0.056	0.049	0.053	0.051	0.051	0.039	0.043	0.045	0.045	0.046	0.056	0.045	0.054	0.055	0.056	0.056	0.045	0.047	0.047
ZNF131	0.031	0.031	0.04	0.031	0.031	0.03	0.032	0.031	0.038	0.034	0.036	0.032	0.033	0.026	0.029	0.028	0.031	0.036	0.037	0.036
TGFB1	0.028	0.029	0.032	0.031	0.023	0.022	0.032	0.026	0.033	0.029	0.027	0.032	0.03	0.032	0.03	0.029	0.029	0.031	0.03	0.032
CDH13	0.049	0.05	0.042	0.046	0.045	0.045	0.035	0.039	0.039	0.039	0.039	0.048	0.041	0.049	0.049	0.049	0.049	0.04	0.04	0.04
DMRTA1	0.047	0.047	0.037	0.045	0.044	0.044	0.025	0.033	0.034	0.035	0.035	0.044	0.035	0.048	0.046	0.046	0.048	0.034	0.034	0.034
LEKR1	0.043	0.04	0.034	0.039	0.04	0.041	0.021	0.036	0.034	0.039	0.033	0.044	0.031	0.04	0.04	0.039	0.039	0.029	0.028	0.028
IL12B	0.034	0.034	0.036	0.037	0.034	0.035	0.04	0.034	0.036	0.034	0.036	0.036	0.037	0.033	0.035	0.034	0.034	0.037	0.038	0.037
SGMS1	0.041	0.041	0.042	0.04	0.042	0.043	0.04	0.041	0.042	0.042	0.042	0.042	0.043	0.038	0.039	0.04	0.041	0.042	0.041	0.042
DSCAM	0.054	0.054	0.051	0.052	0.054	0.051	0.046	0.046	0.047	0.047	0.048	0.054	0.047	0.054	0.053	0.053	0.053	0.047	0.046	0.046
P2RX7	0.055	0.057	0.04	0.052	0.05	0.059	0.034	0.048	0.039	0.043	0.036	0.053	0.032	0.063	0.055	0.057	0.06	0.046	0.046	0.045
KLF12	0.048	0.047	0.038	0.042	0.043	0.04	0.029	0.035	0.034	0.034	0.035	0.046	0.036	0.048	0.048	0.047	0.048	0.037	0.037	0.037
UBASH3B	0.049	0.048	0.043	0.045	0.045	0.047	0.04	0.04	0.041	0.041	0.04	0.047	0.045	0.049	0.047	0.049	0.048	0.043	0.044	0.044
ARAP2	0.05	0.054	0.039	0.046	0.046	0.049	0.034	0.04	0.037	0.037	0.039	0.052	0.042	0.054	0.054	0.054	0.055	0.041	0.041	0.042
NPAS3	0.048	0.049	0.041	0.043	0.045	0.042	0.039	0.038	0.038	0.037	0.037	0.047	0.04	0.048	0.049	0.049	0.05	0.038	0.037	0.038
LRP1B	0.048	0.048	0.042	0.045	0.043	0.044	0.037	0.041	0.041	0.041	0.041	0.047	0.041	0.048	0.048	0.047	0.046	0.042	0.042	0.042
SLIT3	0.043	0.042	0.038	0.041	0.041	0.041	0.038	0.037	0.036	0.037	0.037	0.042	0.039	0.043	0.043	0.043	0.043	0.036	0.036	0.035
NACC2	0.054	0.055	0.044	0.049	0.048	0.046	0.043	0.045	0.045	0.046	0.045	0.052	0.049	0.055	0.054	0.053	0.054	0.041	0.041	0.04
MBP	0.056	0.054	0.053	0.053	0.055	0.053	0.049	0.051	0.051	0.047	0.05	0.056	0.053	0.054	0.055	0.054	0.053	0.051	0.053	0.053
SPON1	0.045	0.046	0.049	0.047	0.04	0.041	0.043	0.045	0.05	0.047	0.049	0.047	0.044	0.046	0.044	0.044	0.046	0.047	0.045	0.047
C8ORF4	0.063	0.061	0.054	0.057	0.06	0.058	0.047	0.047	0.051	0.048	0.05	0.06	0.05	0.06	0.063	0.063	0.063	0.043	0.044	0.043
DUSP14	0.035	0.035	0.037	0.031	0.035	0.037	0.031	0.04	0.041	0.042	0.041	0.035	0.039	0.034	0.032	0.032	0.033	0.039	0.041	0.042
SCD5	0.068	0.071	0.057	0.059	0.059	0.057	0.058	0.055	0.054	0.052	0.054	0.065	0.048	0.07	0.067	0.067	0.069	0.054	0.056	0.055
SNORD114-31	0	0.003	0	0	0	0	0	0	0	0	0	0	0	0.003	0	0	0.001	0	0.002	0
KIAA0087	0.066	0.065	0.056	0.062	0.063	0.063	0.048	0.057	0.055	0.057	0.055	0.065	0.054	0.065	0.065	0.065	0.066	0.054	0.054	0.055
E2F7	0.048	0.048	0.043	0.045	0.044	0.045	0.03	0.037	0.041	0.039	0.04	0.046	0.04	0.049	0.05	0.049	0.049	0.036	0.035	0.036
TIRAP	0.033	0.032	0.033	0.035	0.035	0.031	0.024	0.035	0.035	0.035	0.036	0.034	0.032	0.032	0.035	0.034	0.034	0.032	0.033	0.033
PTPRD	0.047	0.046	0.04	0.043	0.043	0.043	0.037	0.037	0.038	0.037	0.037	0.046	0.041	0.047	0.047	0.047	0.046	0.04	0.04	0.039
CMKLR1	0.058	0.058	0.048	0.05	0.051	0.049	0.045	0.047	0.044	0.043	0.043	0.056	0.05	0.058	0.058	0.058	0.059	0.045	0.041	0.044
HLA-DQA1	0.109	0.097	0.133	0.12	0.098	0.114	0.127	0.123	0.123	0.126	0.123	0.114	0.131	0.119	0.1	0.109	0.115	0.133	0.142	0.14
MALARIA
HLA-B	0.095	0.091	0.097	0.1	0.1	0.102	0.095	0.09	0.096	0.091	0.093	0.096	0.1	0.095	0.097	0.091	0.093	0.095	0.094	0.092
HMOX1	0.02	0.02	0.021	0.019	0.02	0.019	0.019	0.02	0.019	0.019	0.02	0.021	0.016	0.019	0.02	0.019	0.019	0.021	0.021	0.02
FCGR3A	0.023	0.023	0.026	0.024	0.025	0.026	0.028	0.027	0.028	0.029	0.027	0.027	0.028	0.026	0.022	0.02	0.022	0.027	0.027	0.027
PSMB9	0.051	0.046	0.05	0.049	0.039	0.042	0.039	0.037	0.045	0.039	0.043	0.057	0.042	0.053	0.047	0.047	0.055	0.043	0.041	0.037
HBB	0.024	0.026	0.014	0.018	0.02	0.016	0.017	0.016	0.016	0.014	0.015	0.026	0.017	0.024	0.025	0.025	0.025	0.019	0.02	0.02
GUSBP5	0.019	0.019	0.019	0.018	0.017	0.013	0.011	0.015	0.016	0.015	0.015	0.017	0.015	0.019	0.021	0.019	0.019	0.019	0.015	0.018
IL1B	0.015	0.016	0.014	0.014	0.014	0.014	0.011	0.013	0.013	0.013	0.013	0.015	0.014	0.015	0.015	0.016	0.016	0.014	0.014	0.014
MBL2	0.026	0.026	0.022	0.024	0.024	0.023	0.02	0.022	0.021	0.022	0.021	0.025	0.023	0.026	0.026	0.026	0.026	0.022	0.022	0.021
MYH3	0.024	0.027	0.028	0.026	0.022	0.024	0.024	0.018	0.015	0.017	0.014	0.02	0.028	0.024	0.023	0.022	0.026	0.027	0.029	0.029
MIF	0.005	0.006	0.002	0.005	0.001	0.006	0	0	0	0	0	0.011	0.001	0.015	0.008	0.007	0.013	0	0	0
INPP4B	0.021	0.021	0.017	0.021	0.02	0.018	0.013	0.013	0.015	0.014	0.015	0.022	0.016	0.022	0.021	0.021	0.021	0.017	0.016	0.016
OR51V1	0.051	0.056	0.033	0.045	0.047	0.042	0.025	0.031	0.033	0.028	0.031	0.049	0.031	0.055	0.054	0.054	0.052	0.037	0.04	0.041
MARVELD3	0.016	0.016	0.014	0.015	0.016	0.015	0.009	0.016	0.015	0.016	0.016	0.015	0.016	0.016	0.017	0.016	0.017	0.014	0.014	0.014
NOS2	0.019	0.019	0.02	0.018	0.018	0.018	0.019	0.021	0.02	0.018	0.02	0.02	0.021	0.019	0.019	0.018	0.02	0.02	0.02	0.019
ICAM1	0.013	0.014	0.013	0.013	0.013	0.012	0.01	0.013	0.013	0.013	0.013	0.013	0.012	0.014	0.014	0.014	0.013	0.012	0.012	0.011
PECAM1	0.018	0.018	0.013	0.015	0.016	0.015	0.01	0.016	0.014	0.015	0.016	0.017	0.012	0.019	0.019	0.018	0.018	0.015	0.015	0.015
HLA-DRB5	0.12	0.106	0.117	0.133	0.109	0.124	0.109	0.136	0.122	0.123	0.123	0.12	0.125	0.096	0.103	0.094	0.119	0.112	0.126	0.119
USP38	0.018	0.019	0.018	0.017	0.019	0.018	0.008	0.015	0.017	0.016	0.016	0.019	0.016	0.018	0.018	0.019	0.019	0.019	0.019	0.019
BGLAP	0.009	0.005	0.005	0.006	0.004	0.005	0.005	0.003	0.004	0.003	0.004	0.017	0.003	0.012	0.006	0.007	0.008	0.004	0.005	0.004
HBE1	0.018	0.02	0.013	0.016	0.016	0.015	0.008	0.014	0.014	0.014	0.014	0.019	0.012	0.019	0.019	0.021	0.018	0.013	0.013	0.013
CD36	0.02	0.019	0.019	0.019	0.019	0.019	0.02	0.017	0.018	0.017	0.016	0.023	0.018	0.021	0.02	0.019	0.02	0.018	0.018	0.018
DDC	0.027	0.027	0.023	0.025	0.025	0.023	0.024	0.025	0.021	0.022	0.024	0.023	0.023	0.024	0.026	0.027	0.024	0.025	0.025	0.024
GYPA	0.018	0.017	0.017	0.015	0.016	0.017	0.016	0.017	0.017	0.017	0.017	0.017	0.017	0.017	0.017	0.017	0.017	0.017	0.017	0.017
GYPB	0.038	0.032	0.026	0.029	0.036	0.028	0.01	0.026	0.024	0.025	0.025	0.041	0.028	0.042	0.041	0.036	0.033	0.024	0.024	0.024
FCGR2A	0.017	0.021	0.015	0.013	0.018	0.019	0.012	0.014	0.014	0.013	0.01	0.026	0.013	0.022	0.02	0.02	0.02	0.016	0.017	0.016
ATP2B4	0.02	0.021	0.015	0.018	0.018	0.017	0.017	0.012	0.013	0.012	0.012	0.02	0.014	0.021	0.022	0.022	0.022	0.015	0.015	0.015
IL1RN	0.029	0.03	0.025	0.025	0.027	0.025	0.02	0.028	0.026	0.027	0.026	0.027	0.029	0.028	0.029	0.029	0.029	0.027	0.027	0.027
IRF1	0.023	0.024	0.022	0.018	0.022	0.022	0.02	0.019	0.018	0.02	0.019	0.023	0.019	0.023	0.023	0.024	0.023	0.021	0.021	0.022
CR1	0.018	0.019	0.016	0.017	0.017	0.017	0.014	0.013	0.012	0.012	0.013	0.019	0.014	0.019	0.019	0.019	0.018	0.016	0.015	0.016
IL10	0.014	0.014	0.013	0.015	0.014	0.015	0.009	0.013	0.013	0.014	0.014	0.014	0.013	0.015	0.014	0.014	0.014	0.013	0.012	0.013
IFNA1	0.016	0.017	0.011	0.018	0.016	0.018	0.011	0.008	0.009	0.009	0.008	0.018	0.01	0.018	0.018	0.018	0.018	0.012	0.011	0.013
IL13	0.014	0.016	0.009	0.011	0.015	0.012	0.012	0.011	0.006	0.007	0.005	0.015	0.014	0.016	0.016	0.017	0.016	0.009	0.009	0.007
TNFAIP1	0.006	0.007	0.007	0.007	0.006	0.006	0.006	0.008	0.007	0.007	0.006	0.009	0.006	0.012	0.008	0.009	0.007	0.007	0.007	0.008
FREM3	0.029	0.028	0.033	0.034	0.032	0.032	0.017	0.03	0.029	0.03	0.031	0.033	0.034	0.027	0.03	0.03	0.029	0.029	0.028	0.028
IL4	0.027	0.022	0.021	0.024	0.023	0.025	0.013	0.025	0.012	0.013	0.011	0.025	0.027	0.022	0.024	0.022	0.024	0.02	0.016	0.014
TLR4	0.018	0.018	0.017	0.018	0.018	0.018	0.015	0.016	0.016	0.016	0.015	0.019	0.015	0.019	0.019	0.019	0.018	0.016	0.017	0.016
TLR9	0.009	0.009	0.006	0.007	0.007	0.007	0.005	0.006	0.006	0.006	0.006	0.009	0.006	0.009	0.008	0.008	0.009	0.006	0.006	0.006
HIV
SCFD1	0.02	0.02	0.018	0.019	0.02	0.019	0.019	0.017	0.018	0.021	0.016	0.016	0.02	0.021	0.02	0.02	0.02	0.018	0.019	0.019
TAP2	0.048	0.049	0.048	0.049	0.044	0.048	0.045	0.047	0.045	0.032	0.043	0.041	0.045	0.046	0.051	0.053	0.053	0.047	0.047	0.047
ZDHHC19	0.029	0.03	0.026	0.028	0.024	0.026	0.024	0.02	0.022	0.029	0.02	0.022	0.024	0.029	0.029	0.03	0.029	0.026	0.026	0.026
LAPTM5	0.016	0.016	0.017	0.017	0.017	0.016	0.016	0.016	0.016	0.017	0.016	0.016	0.016	0.017	0.016	0.016	0.016	0.016	0.016	0.016
IFNAR1	0.02	0.02	0.018	0.019	0.019	0.019	0.018	0.018	0.018	0.02	0.018	0.018	0.019	0.021	0.02	0.02	0.021	0.018	0.018	0.018
DDX55	0.034	0.032	0.024	0.022	0.019	0.029	0.005	0.015	0.022	0.033	0.022	0.022	0.017	0.033	0.034	0.032	0.037	0.021	0.019	0.021
GAPVD1	0.014	0.016	0.014	0.015	0.014	0.015	0.014	0.014	0.013	0.016	0.013	0.011	0.015	0.015	0.015	0.015	0.016	0.014	0.013	0.013
SAMD5	0.02	0.02	0.019	0.02	0.019	0.019	0.016	0.017	0.017	0.019	0.017	0.017	0.018	0.021	0.02	0.02	0.02	0.017	0.018	0.017
NR0B2	0.007	0.008	0.005	0.005	0.004	0.006	0.002	0.006	0.006	0.007	0.007	0.007	0.005	0.007	0.009	0.008	0.008	0.006	0.006	0.005
NBEA	0.014	0.014	0.012	0.013	0.013	0.013	0.011	0.011	0.01	0.017	0.011	0.011	0.01	0.015	0.015	0.015	0.015	0.012	0.013	0.013
GABARAP	0.007	0.007	0.005	0.006	0.005	0.006	0.005	0.005	0.004	0.009	0.004	0.005	0.005	0.007	0.007	0.007	0.008	0.005	0.005	0.005
RPTN	0.017	0.017	0.014	0.016	0.017	0.015	0.014	0.008	0.009	0.014	0.008	0.009	0.015	0.018	0.019	0.019	0.019	0.015	0.014	0.014
ARHGEF12	0.013	0.013	0.012	0.013	0.013	0.01	0.009	0.013	0.012	0.012	0.012	0.011	0.011	0.013	0.013	0.013	0.012	0.014	0.014	0.014
DYSF	0.018	0.018	0.014	0.016	0.017	0.015	0.012	0.013	0.012	0.019	0.013	0.012	0.014	0.019	0.018	0.018	0.018	0.013	0.013	0.013
IFNG	0.019	0.019	0.018	0.018	0.019	0.018	0.017	0.019	0.017	0.018	0.019	0.018	0.018	0.018	0.019	0.019	0.019	0.017	0.016	0.016
ARHGEF19	0.026	0.026	0.022	0.026	0.029	0.027	0.011	0.018	0.021	0.025	0.018	0.02	0.023	0.024	0.026	0.025	0.026	0.022	0.023	0.021
PPP2R2A	0.018	0.019	0.019	0.018	0.019	0.019	0.015	0.019	0.019	0.02	0.019	0.019	0.018	0.019	0.018	0.018	0.018	0.018	0.017	0.017
GALNT14	0.021	0.02	0.018	0.017	0.018	0.018	0.018	0.017	0.016	0.021	0.017	0.017	0.018	0.021	0.02	0.02	0.02	0.018	0.017	0.019
CXCL11	0.05	0.06	0.074	0.054	0.058	0.07	0.023	0.081	0.078	0.065	0.077	0.082	0.049	0.04	0.049	0.044	0.059	0.081	0.082	0.066
CXCL10	0.023	0.028	0.035	0.022	0.023	0.031	0.005	0.038	0.037	0.029	0.037	0.04	0.021	0.016	0.021	0.019	0.026	0.04	0.04	0.03
CXCL12	0.021	0.021	0.019	0.021	0.021	0.019	0.019	0.018	0.019	0.023	0.018	0.018	0.017	0.021	0.021	0.02	0.02	0.018	0.018	0.018
WDTC1	0.013	0.014	0.009	0.01	0.008	0.009	0.005	0.013	0.01	0.014	0.01	0.011	0.008	0.015	0.014	0.015	0.018	0.01	0.012	0.011
SNN	0.024	0.023	0.023	0.023	0.024	0.024	0.02	0.022	0.022	0.025	0.022	0.022	0.022	0.026	0.024	0.023	0.022	0.022	0.021	0.022
ERI2	0.011	0.011	0.012	0.01	0.012	0.012	0.009	0.01	0.011	0.01	0.011	0.01	0.012	0.01	0.01	0.011	0.011	0.012	0.012	0.012
FBXW11	0.013	0.014	0.008	0.012	0.012	0.011	0.005	0.006	0.006	0.015	0.006	0.007	0.006	0.014	0.014	0.015	0.014	0.005	0.005	0.005
RAB6A	0.012	0.012	0.012	0.013	0.012	0.012	0.009	0.01	0.012	0.01	0.011	0.01	0.01	0.012	0.013	0.012	0.013	0.013	0.013	0.013
RAB6B	0.017	0.017	0.017	0.017	0.016	0.016	0.012	0.016	0.016	0.017	0.015	0.016	0.016	0.016	0.017	0.016	0.016	0.016	0.017	0.016
RAB6C	0.031	0.03	0.021	0.031	0.03	0.028	0.027	0.029	0.024	0.032	0.024	0.023	0.021	0.031	0.032	0.031	0.03	0.029	0.024	0.025
EDNRA	0.019	0.019	0.018	0.018	0.018	0.017	0.017	0.012	0.013	0.024	0.012	0.013	0.015	0.021	0.018	0.018	0.02	0.018	0.018	0.018
IFIT3	0.022	0.023	0.017	0.021	0.023	0.023	0.011	0.013	0.014	0.018	0.013	0.012	0.012	0.02	0.022	0.023	0.025	0.011	0.011	0.011
TMEM132C	0.025	0.025	0.02	0.023	0.023	0.023	0.017	0.017	0.018	0.026	0.018	0.017	0.019	0.025	0.025	0.025	0.025	0.018	0.018	0.018
HIP1R	0.019	0.017	0.011	0.01	0.013	0.011	0.013	0.01	0.008	0.019	0.006	0.005	0.006	0.021	0.018	0.017	0.019	0.015	0.014	0.012
PANK1	0.02	0.02	0.019	0.02	0.018	0.019	0.022	0.02	0.02	0.019	0.02	0.02	0.019	0.019	0.019	0.019	0.02	0.021	0.021	0.021
IL6	0.025	0.026	0.023	0.023	0.024	0.022	0.014	0.024	0.023	0.026	0.023	0.023	0.024	0.024	0.024	0.025	0.025	0.023	0.023	0.023
HCG22	0.071	0.069	0.066	0.069	0.066	0.07	0.067	0.067	0.072	0.069	0.063	0.067	0.072	0.067	0.069	0.07	0.065	0.069	0.069	0.069
SOX11	0.02	0.019	0.019	0.017	0.019	0.018	0.019	0.018	0.019	0.019	0.018	0.018	0.019	0.018	0.018	0.019	0.019	0.018	0.018	0.018
NF2	0.013	0.013	0.015	0.014	0.013	0.014	0.013	0.014	0.015	0.011	0.015	0.015	0.012	0.012	0.013	0.012	0.011	0.012	0.011	0.012
H3F3A	0.015	0.017	0.014	0.018	0.017	0.016	0.014	0.013	0.013	0.016	0.014	0.013	0.011	0.018	0.016	0.017	0.017	0.014	0.014	0.014
JAK1	0.02	0.02	0.016	0.019	0.021	0.02	0.017	0.011	0.01	0.021	0.01	0.01	0.018	0.02	0.02	0.021	0.02	0.011	0.013	0.012
GRM5	0.022	0.023	0.018	0.022	0.023	0.022	0.017	0.015	0.014	0.021	0.017	0.015	0.019	0.022	0.022	0.022	0.023	0.013	0.011	0.013
KCNIP3	0.004	0.004	0.006	0.006	0.005	0.006	0.008	0.006	0.005	0.009	0.006	0.006	0.008	0.006	0.005	0.004	0.005	0.006	0.006	0.005
PABPC1P2	0.013	0.013	0.012	0.013	0.013	0.012	0.011	0.01	0.01	0.014	0.01	0.01	0.012	0.013	0.013	0.013	0.013	0.011	0.011	0.011
TFAP4	0.013	0.012	0.013	0.013	0.013	0.012	0.01	0.013	0.013	0.013	0.012	0.013	0.014	0.013	0.013	0.012	0.012	0.013	0.013	0.013
SFT2D1	0.024	0.024	0.025	0.026	0.024	0.023	0.019	0.022	0.023	0.022	0.022	0.021	0.022	0.026	0.025	0.025	0.025	0.019	0.02	0.02
GZMH	0.015	0.017	0.013	0.014	0.018	0.012	0.01	0.013	0.012	0.02	0.013	0.013	0.012	0.019	0.016	0.017	0.016	0.013	0.013	0.013
PPIB	0.007	0.006	0.005	0.007	0.006	0.008	0.002	0.003	0.003	0.009	0.003	0.003	0.003	0.008	0.008	0.008	0.008	0.005	0.004	0.004
PRDM7	0.017	0.017	0.012	0.013	0.016	0.015	0.016	0.015	0.008	0.019	0.011	0.013	0.016	0.017	0.018	0.016	0.017	0.013	0.012	0.012
GOSR2	0.02	0.02	0.017	0.016	0.017	0.017	0.017	0.019	0.018	0.021	0.018	0.016	0.018	0.02	0.019	0.02	0.019	0.02	0.019	0.019
HLA	0.149	0.154	0.145	0.129	0.136	0.14	0.164	0.139	0.153	0.148	0.145	0.145	0.151	0.152	0.149	0.149	0.152	0.153	0.158	0.143
NUP133	0.021	0.021	0.015	0.019	0.021	0.017	0.009	0.009	0.012	0.021	0.01	0.009	0.017	0.021	0.021	0.022	0.022	0.009	0.008	0.008
OTUD3	0.019	0.018	0.015	0.017	0.017	0.015	0.014	0.017	0.016	0.019	0.018	0.018	0.017	0.018	0.018	0.019	0.019	0.016	0.015	0.017
RAP1B	0.016	0.017	0.012	0.013	0.012	0.012	0.01	0.01	0.011	0.013	0.011	0.01	0.01	0.016	0.017	0.016	0.017	0.011	0.01	0.011
ZNF831	0.016	0.016	0.012	0.012	0.012	0.011	0.007	0.013	0.011	0.016	0.009	0.012	0.011	0.016	0.016	0.016	0.016	0.009	0.009	0.01
TRIM58	0.031	0.03	0.025	0.029	0.026	0.026	0.02	0.02	0.023	0.03	0.021	0.02	0.026	0.03	0.03	0.03	0.03	0.019	0.02	0.022
TRIM55	0.019	0.018	0.009	0.014	0.016	0.014	0.003	0.005	0.005	0.015	0.006	0.007	0.006	0.018	0.018	0.018	0.018	0.004	0.003	0.004
NEDD9	0.023	0.023	0.022	0.023	0.023	0.023	0.017	0.02	0.021	0.023	0.019	0.02	0.019	0.023	0.023	0.023	0.023	0.021	0.02	0.02
ARF1	0.007	0.009	0.005	0.008	0.008	0.007	0.006	0.005	0.004	0.008	0.004	0.005	0.005	0.009	0.009	0.009	0.01	0.005	0.004	0.004
TM9SF2	0.015	0.014	0.013	0.013	0.013	0.013	0.01	0.01	0.011	0.014	0.01	0.011	0.011	0.015	0.015	0.015	0.014	0.012	0.013	0.012
RIMS4	0.015	0.016	0.013	0.012	0.014	0.012	0.01	0.011	0.012	0.017	0.012	0.012	0.013	0.015	0.014	0.015	0.015	0.011	0.01	0.012
SPATS2L	0.013	0.011	0.013	0.01	0.01	0.011	0.013	0.013	0.013	0.014	0.013	0.012	0.013	0.012	0.011	0.011	0.012	0.012	0.011	0.011
SP110	0.029	0.032	0.029	0.033	0.033	0.031	0.022	0.026	0.027	0.034	0.026	0.027	0.025	0.034	0.032	0.031	0.032	0.026	0.027	0.024
RNF26	0.013	0.013	0.011	0.011	0.012	0.012	0.01	0.009	0.01	0.016	0.01	0.01	0.009	0.016	0.015	0.014	0.012	0.008	0.007	0.007
STARD3NL	0.02	0.02	0.02	0.019	0.02	0.02	0.02	0.02	0.02	0.02	0.019	0.02	0.019	0.02	0.02	0.02	0.02	0.02	0.02	0.02
IL2RA	0.017	0.016	0.018	0.017	0.017	0.017	0.016	0.018	0.018	0.017	0.018	0.018	0.017	0.016	0.016	0.016	0.016	0.018	0.018	0.018
GPR156	0.016	0.016	0.014	0.015	0.016	0.015	0.013	0.013	0.014	0.016	0.013	0.013	0.015	0.016	0.016	0.016	0.016	0.015	0.015	0.016
APOBEC3B	0.017	0.018	0.015	0.017	0.016	0.015	0.014	0.016	0.015	0.018	0.016	0.015	0.015	0.019	0.019	0.018	0.019	0.013	0.014	0.015
CRIPAK	0.013	0.015	0.018	0.018	0.018	0.019	0.01	0.021	0.021	0.018	0.022	0.022	0.018	0.015	0.014	0.014	0.013	0.017	0.017	0.017
SPCS3	0.023	0.023	0.023	0.024	0.024	0.025	0.022	0.021	0.022	0.025	0.022	0.021	0.021	0.022	0.023	0.021	0.023	0.022	0.022	0.022
EGFR	0.017	0.017	0.014	0.016	0.018	0.016	0.01	0.013	0.013	0.018	0.013	0.013	0.014	0.017	0.017	0.017	0.018	0.014	0.014	0.015
RAB2A	0.018	0.018	0.018	0.018	0.017	0.018	0.017	0.017	0.016	0.017	0.016	0.012	0.016	0.017	0.018	0.018	0.018	0.018	0.018	0.018
EPS8	0.012	0.014	0.005	0.008	0.01	0.007	0.003	0.002	0.003	0.016	0.002	0.003	0.005	0.015	0.013	0.014	0.013	0.003	0.002	0.002
ZNF12	0.02	0.021	0.014	0.018	0.02	0.019	0.013	0.011	0.011	0.021	0.01	0.009	0.012	0.02	0.021	0.02	0.02	0.013	0.014	0.013
DDX10	0.015	0.016	0.012	0.015	0.015	0.014	0.013	0.012	0.011	0.015	0.011	0.01	0.012	0.015	0.016	0.016	0.016	0.011	0.012	0.011
SLCO5A1	0.018	0.018	0.015	0.017	0.017	0.017	0.014	0.015	0.014	0.017	0.015	0.015	0.015	0.019	0.018	0.018	0.019	0.015	0.015	0.015
NOS3	0.015	0.016	0.013	0.015	0.016	0.013	0.009	0.011	0.013	0.016	0.012	0.013	0.012	0.016	0.016	0.016	0.017	0.013	0.013	0.011
HEATR1	0.033	0.033	0.035	0.038	0.035	0.038	0.032	0.019	0.027	0.034	0.026	0.022	0.033	0.031	0.031	0.031	0.031	0.032	0.032	0.031
MND1	0.023	0.022	0.019	0.022	0.021	0.02	0.015	0.013	0.013	0.023	0.014	0.014	0.014	0.023	0.023	0.023	0.023	0.019	0.02	0.02
HGS	0.01	0.01	0.01	0.01	0.011	0.011	0.012	0.006	0.01	0.011	0.009	0.008	0.007	0.012	0.011	0.01	0.009	0.008	0.008	0.007
RTN2	0.018	0.018	0.018	0.019	0.019	0.018	0.02	0.018	0.018	0.016	0.018	0.018	0.019	0.016	0.018	0.018	0.018	0.02	0.02	0.019
ABO	0.037	0.038	0.032	0.034	0.033	0.033	0.034	0.03	0.03	0.04	0.029	0.03	0.034	0.038	0.039	0.039	0.04	0.033	0.035	0.033
IL32	0.025	0.026	0.022	0.024	0.024	0.02	0.02	0.02	0.02	0.029	0.019	0.019	0.022	0.027	0.026	0.026	0.025	0.019	0.02	0.017
LCP2	0.016	0.016	0.013	0.015	0.014	0.014	0.01	0.014	0.013	0.015	0.013	0.014	0.013	0.015	0.015	0.015	0.016	0.013	0.013	0.014
POU1F1	0.023	0.022	0.02	0.025	0.024	0.025	0.02	0.019	0.018	0.026	0.016	0.016	0.017	0.02	0.022	0.02	0.022	0.017	0.016	0.018
SLC35F4	0.021	0.023	0.02	0.021	0.021	0.021	0.019	0.017	0.018	0.021	0.018	0.017	0.019	0.022	0.023	0.022	0.022	0.02	0.02	0.02
DMXL1	0.008	0.008	0.006	0.008	0.008	0.007	0.003	0.006	0.006	0.012	0.006	0.006	0.006	0.01	0.009	0.009	0.009	0.006	0.006	0.006
RAB28	0.018	0.019	0.016	0.017	0.019	0.017	0.011	0.013	0.014	0.021	0.014	0.014	0.014	0.018	0.019	0.018	0.019	0.013	0.012	0.013
CMTM8	0.022	0.023	0.019	0.019	0.021	0.019	0.021	0.02	0.019	0.022	0.018	0.019	0.02	0.024	0.023	0.024	0.023	0.02	0.02	0.02
FUT2	0.055	0.059	0.027	0.039	0.034	0.037	0.007	0.019	0.024	0.054	0.021	0.025	0.023	0.061	0.061	0.059	0.061	0.017	0.014	0.015
PPP3CC	0.019	0.018	0.016	0.016	0.017	0.017	0.015	0.016	0.016	0.016	0.015	0.015	0.017	0.018	0.019	0.018	0.019	0.016	0.016	0.014
DNAL1	0.017	0.015	0.012	0.012	0.011	0.01	0.007	0.017	0.017	0.016	0.02	0.018	0.017	0.016	0.017	0.017	0.016	0.011	0.011	0.012
TRIM10	0.019	0.021	0.02	0.022	0.017	0.017	0.018	0.024	0.019	0.027	0.024	0.019	0.026	0.019	0.02	0.019	0.02	0.017	0.018	0.014
SESTD1	0.018	0.018	0.016	0.018	0.017	0.018	0.011	0.014	0.015	0.018	0.013	0.015	0.014	0.018	0.018	0.018	0.018	0.016	0.016	0.017
DAB1	0.021	0.021	0.018	0.02	0.021	0.02	0.015	0.017	0.017	0.021	0.017	0.017	0.018	0.021	0.021	0.021	0.021	0.017	0.016	0.016
EGF	0.018	0.019	0.016	0.019	0.019	0.018	0.02	0.013	0.013	0.018	0.012	0.013	0.017	0.019	0.019	0.019	0.019	0.018	0.019	0.017
MICA	0.073	0.067	0.055	0.065	0.056	0.062	0.057	0.065	0.058	0.069	0.044	0.062	0.068	0.059	0.076	0.079	0.07	0.052	0.059	0.067
EIF3H	0.014	0.014	0.013	0.015	0.014	0.014	0.014	0.012	0.011	0.015	0.011	0.011	0.013	0.014	0.014	0.013	0.014	0.013	0.012	0.013
MR1	0.022	0.022	0.017	0.021	0.019	0.02	0.017	0.017	0.017	0.021	0.018	0.018	0.019	0.02	0.021	0.022	0.023	0.017	0.014	0.016
DYRK1A	0.017	0.018	0.016	0.017	0.017	0.017	0.015	0.017	0.016	0.018	0.016	0.016	0.016	0.018	0.018	0.018	0.018	0.016	0.015	0.015
RELA	0.019	0.018	0.017	0.016	0.018	0.016	0.019	0.017	0.017	0.018	0.017	0.018	0.019	0.019	0.019	0.019	0.019	0.016	0.015	0.016
LEFTY1	0.018	0.018	0.015	0.018	0.018	0.015	0.016	0.013	0.013	0.017	0.012	0.013	0.014	0.019	0.019	0.017	0.018	0.013	0.013	0.015
LPL	0.018	0.02	0.017	0.019	0.02	0.018	0.011	0.015	0.017	0.02	0.016	0.016	0.015	0.02	0.021	0.02	0.02	0.013	0.014	0.014
NMT1	0.019	0.019	0.02	0.019	0.017	0.016	0.014	0.02	0.02	0.016	0.02	0.02	0.02	0.019	0.019	0.019	0.019	0.02	0.02	0.02
FA2H	0.021	0.021	0.02	0.021	0.02	0.02	0.015	0.019	0.019	0.022	0.019	0.019	0.018	0.022	0.022	0.021	0.021	0.018	0.018	0.018
TRAPPC1	0.02	0.02	0.021	0.021	0.021	0.019	0.01	0.023	0.019	0.017	0.021	0.021	0.016	0.018	0.019	0.019	0.017	0.013	0.014	0.014
PLEKHA3	0.018	0.021	0.01	0.016	0.016	0.013	0.02	0.008	0.009	0.025	0.007	0.009	0.011	0.024	0.023	0.023	0.017	0.021	0.017	0.017
HCRTR2	0.02	0.02	0.02	0.019	0.018	0.018	0.012	0.019	0.019	0.019	0.018	0.019	0.017	0.02	0.02	0.02	0.02	0.017	0.018	0.018
CCL3	0.018	0.02	0.017	0.022	0.025	0.015	0.019	0.013	0.017	0.025	0.019	0.018	0.01	0.019	0.023	0.023	0.021	0.016	0.017	0.017
IL10RA	0.016	0.017	0.012	0.014	0.016	0.015	0.013	0.013	0.013	0.017	0.012	0.012	0.012	0.016	0.016	0.017	0.017	0.013	0.013	0.012
CCL4	0.027	0.028	0.024	0.025	0.025	0.025	0.027	0.023	0.023	0.029	0.025	0.024	0.021	0.028	0.028	0.028	0.029	0.025	0.026	0.025
NUP85	0.02	0.018	0.016	0.02	0.018	0.021	0.008	0.007	0.01	0.014	0.009	0.011	0.01	0.021	0.02	0.019	0.017	0.011	0.008	0.007
MED6	0.02	0.022	0.014	0.023	0.025	0.025	0.024	0.009	0.012	0.026	0.009	0.009	0.011	0.023	0.023	0.021	0.022	0.011	0.013	0.014
MED7	0.027	0.027	0.024	0.025	0.021	0.023	0.009	0.017	0.018	0.025	0.02	0.019	0.014	0.029	0.029	0.027	0.028	0.014	0.014	0.015
MED4	0.019	0.019	0.015	0.018	0.016	0.017	0.014	0.014	0.013	0.019	0.012	0.013	0.015	0.017	0.019	0.018	0.018	0.017	0.017	0.016
EXOSC3	0.025	0.024	0.021	0.025	0.022	0.022	0.011	0.021	0.02	0.025	0.02	0.021	0.021	0.027	0.025	0.027	0.026	0.017	0.017	0.016
VANGL2	0.022	0.021	0.015	0.016	0.019	0.017	0.013	0.012	0.014	0.025	0.015	0.013	0.015	0.022	0.022	0.021	0.021	0.016	0.015	0.015
DHX33	0.013	0.012	0.013	0.013	0.013	0.013	0.01	0.012	0.01	0.014	0.009	0.01	0.009	0.011	0.012	0.013	0.013	0.012	0.012	0.012
EXOSC5	0.017	0.02	0.015	0.015	0.018	0.015	0.017	0.016	0.018	0.023	0.017	0.016	0.019	0.021	0.02	0.02	0.02	0.016	0.015	0.017
MPHOSPH6	0.023	0.022	0.018	0.021	0.02	0.021	0.018	0.014	0.015	0.022	0.015	0.015	0.019	0.022	0.022	0.022	0.022	0.018	0.019	0.019
ITPKA	0.012	0.012	0.012	0.012	0.015	0.014	0.005	0.014	0.014	0.014	0.01	0.014	0.011	0.011	0.014	0.013	0.011	0.008	0.01	0.007
PRKG2	0.018	0.018	0.015	0.018	0.017	0.018	0.013	0.011	0.011	0.018	0.01	0.01	0.014	0.017	0.017	0.017	0.017	0.013	0.013	0.01
TNS1	0.022	0.022	0.018	0.021	0.021	0.02	0.015	0.015	0.016	0.023	0.015	0.015	0.017	0.022	0.022	0.022	0.022	0.018	0.019	0.018
SLC46A1	0.029	0.031	0.021	0.027	0.021	0.023	0.007	0.017	0.021	0.026	0.02	0.02	0.017	0.03	0.033	0.032	0.03	0.019	0.02	0.019
GCK	0.013	0.013	0.013	0.013	0.013	0.014	0.014	0.013	0.013	0.013	0.013	0.014	0.013	0.013	0.014	0.013	0.013	0.011	0.012	0.01
ARGLU1	0.013	0.013	0.013	0.013	0.013	0.014	0.011	0.013	0.013	0.015	0.013	0.014	0.014	0.013	0.013	0.012	0.013	0.013	0.013	0.013
LARS	0.016	0.014	0.012	0.01	0.009	0.01	0.016	0.026	0.02	0.014	0.026	0.024	0.033	0.014	0.013	0.013	0.014	0.016	0.017	0.019
IRF4	0.023	0.023	0.021	0.023	0.023	0.023	0.021	0.018	0.019	0.022	0.018	0.018	0.021	0.022	0.023	0.023	0.023	0.02	0.02	0.019
ATP6V0A1	0.011	0.011	0.011	0.012	0.012	0.011	0.009	0.01	0.01	0.01	0.011	0.011	0.01	0.011	0.012	0.012	0.012	0.011	0.011	0.011
ALKBH8	0.02	0.022	0.019	0.021	0.021	0.022	0.021	0.017	0.016	0.019	0.017	0.016	0.019	0.021	0.022	0.022	0.022	0.018	0.017	0.017
DEPDC5	0.011	0.011	0.007	0.01	0.012	0.009	0.005	0.008	0.007	0.012	0.007	0.006	0.008	0.012	0.012	0.012	0.012	0.008	0.009	0.009
VPS53	0.016	0.016	0.017	0.018	0.018	0.017	0.016	0.016	0.017	0.015	0.015	0.017	0.017	0.017	0.017	0.015	0.015	0.017	0.016	0.017
TRIM5	0.033	0.032	0.028	0.031	0.031	0.031	0.034	0.023	0.027	0.031	0.027	0.025	0.032	0.033	0.034	0.032	0.033	0.029	0.028	0.026
TOR2A	0.015	0.016	0.014	0.013	0.014	0.015	0.013	0.011	0.014	0.027	0.014	0.013	0.014	0.018	0.014	0.02	0.018	0.017	0.017	0.015
SSB	0.036	0.033	0.03	0.029	0.031	0.031	0.034	0.028	0.028	0.035	0.028	0.029	0.031	0.034	0.034	0.035	0.033	0.033	0.032	0.031
MDN1	0.01	0.01	0.012	0.011	0.01	0.01	0.008	0.011	0.012	0.012	0.012	0.011	0.009	0.011	0.01	0.01	0.011	0.012	0.012	0.012
NLRP1	0.025	0.025	0.023	0.025	0.023	0.025	0.016	0.02	0.022	0.022	0.021	0.021	0.02	0.026	0.026	0.025	0.025	0.021	0.02	0.021
DNAJB1	0.016	0.017	0.015	0.015	0.016	0.014	0.008	0.015	0.015	0.023	0.016	0.014	0.015	0.018	0.017	0.017	0.018	0.014	0.014	0.014
ETF1	0.014	0.013	0.012	0.014	0.014	0.015	0.007	0.012	0.014	0.013	0.014	0.014	0.013	0.015	0.014	0.014	0.013	0.012	0.011	0.011
WDR27	0.018	0.018	0.016	0.016	0.017	0.017	0.012	0.012	0.013	0.019	0.013	0.011	0.015	0.019	0.017	0.017	0.016	0.015	0.015	0.015
FBXO21	0.017	0.015	0.023	0.019	0.022	0.016	0.026	0.02	0.021	0.018	0.022	0.021	0.021	0.014	0.014	0.015	0.014	0.022	0.022	0.021
ZNF436	0.017	0.015	0.009	0.019	0.017	0.017	0.011	0.009	0.009	0.018	0.009	0.009	0.012	0.017	0.016	0.015	0.013	0.013	0.014	0.01
RANBP1	0.011	0.01	0.009	0.009	0.007	0.006	0.01	0.011	0.01	0.012	0.01	0.01	0.009	0.009	0.01	0.01	0.009	0.013	0.012	0.011
CADM1	0.016	0.016	0.015	0.016	0.016	0.016	0.013	0.014	0.014	0.017	0.014	0.014	0.015	0.016	0.016	0.015	0.015	0.015	0.015	0.015
FGD6	0.017	0.017	0.016	0.017	0.016	0.014	0.015	0.014	0.015	0.016	0.017	0.015	0.014	0.016	0.016	0.016	0.017	0.016	0.015	0.014
NUP107	0.013	0.012	0.013	0.014	0.014	0.013	0.013	0.013	0.014	0.011	0.012	0.013	0.013	0.012	0.013	0.012	0.012	0.013	0.012	0.012
RAB1B	0.012	0.011	0.015	0.014	0.014	0.014	0.013	0.014	0.014	0.011	0.015	0.014	0.014	0.01	0.011	0.011	0.01	0.016	0.015	0.015
AGAP2	0.011	0.01	0.011	0.01	0.011	0.009	0.01	0.012	0.011	0.012	0.012	0.012	0.013	0.012	0.011	0.01	0.01	0.012	0.01	0.014
AOAH	0.022	0.022	0.021	0.021	0.021	0.02	0.017	0.019	0.019	0.022	0.019	0.019	0.02	0.022	0.022	0.022	0.023	0.02	0.02	0.019
GRTP1	0.026	0.027	0.018	0.022	0.023	0.019	0.015	0.018	0.017	0.029	0.018	0.018	0.019	0.03	0.027	0.027	0.026	0.019	0.019	0.018
TAOK1	0.013	0.013	0.016	0.014	0.013	0.016	0.005	0.016	0.016	0.01	0.016	0.016	0.016	0.014	0.013	0.012	0.012	0.014	0.014	0.014
KEL	0.019	0.023	0.01	0.016	0.012	0.013	0.001	0.005	0.005	0.022	0.004	0.004	0.005	0.022	0.021	0.023	0.023	0.002	0.003	0.002
IFI6	0.022	0.024	0.007	0.019	0.017	0.015	0.015	0.002	0.003	0.025	0.003	0.002	0.005	0.025	0.024	0.025	0.025	0.009	0.008	0.007
CSPP1	0.009	0.009	0.004	0.007	0.011	0.008	0.002	0.004	0.002	0.012	0.002	0.002	0.004	0.013	0.01	0.01	0.01	0.004	0.004	0.003
STX5	0.011	0.011	0.007	0.01	0.012	0.01	0.009	0.004	0.004	0.012	0.004	0.003	0.005	0.011	0.01	0.013	0.013	0.007	0.006	0.006
HLA-DPA1	0.066	0.066	0.051	0.055	0.055	0.055	0.058	0.041	0.05	0.062	0.047	0.05	0.057	0.068	0.062	0.059	0.057	0.064	0.059	0.055
RANBP2	0.024	0.024	0.016	0.024	0.021	0.023	0.004	0.012	0.014	0.022	0.013	0.013	0.011	0.023	0.024	0.025	0.024	0.017	0.018	0.022
MAD2L1	0.018	0.018	0.017	0.017	0.016	0.017	0.014	0.016	0.017	0.02	0.018	0.017	0.016	0.019	0.018	0.018	0.018	0.016	0.016	0.016
KTN1	0.013	0.013	0.012	0.018	0.018	0.012	0.014	0.012	0.011	0.017	0.014	0.012	0.014	0.017	0.016	0.015	0.013	0.016	0.015	0.017
C6ORF106	0.016	0.017	0.014	0.014	0.015	0.012	0.013	0.009	0.011	0.018	0.01	0.009	0.01	0.017	0.017	0.017	0.017	0.009	0.009	0.009
ERCC3	0.014	0.014	0.013	0.014	0.014	0.013	0.01	0.012	0.013	0.013	0.013	0.012	0.011	0.014	0.014	0.014	0.014	0.013	0.013	0.013
USP6	0.014	0.013	0.014	0.015	0.015	0.015	0.013	0.014	0.011	0.012	0.012	0.012	0.013	0.013	0.013	0.013	0.013	0.012	0.011	0.011
IER3	0.022	0.024	0.018	0.02	0.022	0.021	0.014	0.012	0.016	0.026	0.014	0.015	0.014	0.028	0.023	0.026	0.024	0.015	0.015	0.014
ZNF720	0.015	0.015	0.013	0.012	0.015	0.015	0.017	0.014	0.009	0.017	0.011	0.011	0.015	0.018	0.018	0.016	0.017	0.018	0.018	0.017
ATG16L2	0.017	0.017	0.014	0.014	0.015	0.011	0.013	0.015	0.014	0.016	0.014	0.015	0.013	0.018	0.017	0.017	0.015	0.014	0.015	0.015
THAP3	0.016	0.016	0.017	0.016	0.016	0.017	0.016	0.017	0.016	0.014	0.017	0.017	0.018	0.016	0.016	0.016	0.016	0.016	0.016	0.016
ABCB1	0.012	0.013	0.009	0.012	0.012	0.012	0.009	0.009	0.009	0.014	0.009	0.009	0.01	0.014	0.014	0.013	0.013	0.008	0.007	0.008
KDM4D	0.01	0.01	0.009	0.011	0.01	0.011	0.007	0.01	0.009	0.011	0.01	0.009	0.01	0.012	0.011	0.011	0.01	0.01	0.01	0.008
NKG7	0.028	0.029	0.029	0.032	0.032	0.03	0.018	0.025	0.028	0.033	0.029	0.028	0.028	0.031	0.03	0.03	0.029	0.028	0.028	0.028
INTS7	0.013	0.014	0.011	0.011	0.011	0.01	0.007	0.011	0.011	0.012	0.011	0.011	0.011	0.012	0.012	0.013	0.013	0.011	0.011	0.01
ST3GAL5	0.021	0.02	0.023	0.024	0.022	0.021	0.026	0.023	0.024	0.023	0.023	0.023	0.021	0.018	0.02	0.02	0.02	0.027	0.027	0.027
PSME2	0.011	0.011	0.007	0.01	0.007	0.008	0.008	0.008	0.008	0.009	0.007	0.007	0.01	0.01	0.011	0.011	0.01	0.01	0.009	0.01
CARD16	0.021	0.022	0.013	0.017	0.015	0.009	0.007	0.013	0.012	0.02	0.013	0.012	0.015	0.025	0.023	0.023	0.022	0.01	0.011	0.013
CD4	0.024	0.026	0.022	0.024	0.023	0.022	0.023	0.02	0.021	0.026	0.022	0.022	0.023	0.025	0.026	0.026	0.026	0.025	0.025	0.024
FCGR2A	0.017	0.021	0.015	0.013	0.018	0.019	0.012	0.014	0.014	0.026	0.013	0.01	0.013	0.022	0.02	0.02	0.02	0.016	0.017	0.016
HIST1H3B	0.011	0.011	0.013	0.01	0.011	0.01	0.007	0.012	0.012	0.008	0.012	0.011	0.011	0.01	0.01	0.011	0.011	0.012	0.013	0.012
PM20D1	0.015	0.015	0.013	0.015	0.013	0.014	0.013	0.012	0.012	0.015	0.011	0.011	0.012	0.016	0.015	0.015	0.015	0.012	0.012	0.011
CYP7B1	0.015	0.015	0.014	0.015	0.014	0.015	0.01	0.01	0.013	0.015	0.011	0.011	0.012	0.015	0.015	0.015	0.015	0.011	0.012	0.012
IFI44	0.019	0.02	0.018	0.02	0.019	0.019	0.015	0.017	0.018	0.02	0.019	0.018	0.017	0.02	0.02	0.02	0.019	0.017	0.017	0.018
SPAST	0.015	0.016	0.016	0.016	0.015	0.017	0.014	0.013	0.016	0.018	0.013	0.015	0.016	0.016	0.016	0.015	0.015	0.016	0.016	0.017
NOTCH4	0.05	0.047	0.054	0.045	0.039	0.049	0.054	0.042	0.054	0.047	0.046	0.047	0.052	0.044	0.047	0.045	0.049	0.054	0.052	0.055
ARHGAP32	0.013	0.013	0.013	0.013	0.012	0.012	0.012	0.013	0.013	0.011	0.013	0.013	0.013	0.013	0.013	0.013	0.013	0.011	0.011	0.011
RPL32P3	0.029	0.031	0.023	0.029	0.028	0.028	0.02	0.015	0.017	0.028	0.016	0.015	0.017	0.03	0.031	0.03	0.03	0.018	0.017	0.019
CACNG1	0.015	0.015	0.011	0.012	0.013	0.011	0.007	0.011	0.01	0.017	0.011	0.011	0.011	0.016	0.014	0.015	0.015	0.01	0.01	0.009
FBXO18	0.018	0.018	0.016	0.017	0.016	0.017	0.013	0.016	0.016	0.017	0.016	0.016	0.014	0.018	0.017	0.018	0.018	0.016	0.016	0.014
NDUFB7	0.016	0.019	0.011	0.014	0.015	0.013	0.006	0.008	0.008	0.023	0.008	0.008	0.008	0.016	0.017	0.018	0.019	0.011	0.011	0.011
POLR3F	0.018	0.018	0.016	0.018	0.017	0.018	0.016	0.013	0.012	0.025	0.011	0.01	0.017	0.018	0.02	0.019	0.018	0.011	0.012	0.013
RAPGEF1	0.019	0.019	0.018	0.019	0.019	0.019	0.016	0.017	0.017	0.019	0.017	0.017	0.017	0.019	0.019	0.019	0.019	0.017	0.017	0.017
RAPGEF2	0.021	0.021	0.019	0.02	0.019	0.018	0.01	0.017	0.017	0.021	0.016	0.016	0.014	0.022	0.021	0.021	0.021	0.016	0.017	0.017
POLR3A	0.016	0.016	0.01	0.013	0.014	0.013	0.012	0.007	0.009	0.019	0.007	0.009	0.01	0.019	0.018	0.018	0.018	0.01	0.01	0.009
CCNT1	0.014	0.014	0.014	0.011	0.014	0.013	0.007	0.013	0.014	0.017	0.013	0.014	0.012	0.016	0.015	0.014	0.014	0.012	0.011	0.011
CAV2	0.019	0.018	0.017	0.018	0.018	0.018	0.01	0.015	0.017	0.019	0.015	0.015	0.015	0.019	0.019	0.019	0.019	0.016	0.013	0.016
ZNF354A	0.027	0.026	0.024	0.025	0.025	0.023	0.025	0.024	0.022	0.028	0.023	0.022	0.023	0.027	0.026	0.026	0.026	0.026	0.026	0.026
GNPDA2	0.016	0.017	0.015	0.015	0.015	0.016	0.012	0.013	0.014	0.018	0.014	0.014	0.014	0.017	0.017	0.016	0.017	0.014	0.014	0.015
CLN3	0.012	0.012	0.008	0.011	0.01	0.006	0.009	0.013	0.01	0.012	0.011	0.011	0.013	0.011	0.012	0.012	0.013	0.009	0.009	0.012
IDH1	0.022	0.021	0.011	0.015	0.016	0.013	0.005	0.007	0.008	0.019	0.007	0.007	0.008	0.021	0.021	0.022	0.022	0.008	0.009	0.008
WNK1	0.016	0.016	0.016	0.016	0.016	0.015	0.01	0.015	0.015	0.017	0.015	0.015	0.014	0.016	0.017	0.016	0.015	0.015	0.015	0.015
FASLG	0.015	0.016	0.015	0.016	0.016	0.015	0.006	0.014	0.014	0.017	0.013	0.014	0.014	0.016	0.016	0.016	0.015	0.014	0.014	0.013
C10ORF71	0.015	0.015	0.015	0.017	0.016	0.016	0.014	0.014	0.013	0.015	0.014	0.014	0.014	0.015	0.015	0.015	0.014	0.012	0.013	0.012
XAF1	0.02	0.02	0.018	0.02	0.02	0.02	0.018	0.017	0.017	0.024	0.015	0.015	0.019	0.02	0.02	0.02	0.02	0.019	0.019	0.019
CXCL9	0.014	0.013	0.011	0.013	0.014	0.012	0.014	0.009	0.01	0.014	0.009	0.01	0.012	0.013	0.011	0.012	0.013	0.01	0.01	0.011
PIP5K1C	0.013	0.013	0.009	0.011	0.012	0.01	0.009	0.01	0.01	0.014	0.01	0.01	0.01	0.014	0.013	0.013	0.014	0.011	0.011	0.011
RGP1	0.017	0.018	0.012	0.016	0.015	0.016	0.01	0.011	0.01	0.015	0.011	0.011	0.011	0.019	0.019	0.019	0.02	0.011	0.011	0.011
RNF212	0.024	0.025	0.017	0.022	0.022	0.026	0.02	0.02	0.021	0.022	0.017	0.016	0.023	0.024	0.024	0.024	0.024	0.018	0.02	0.017
MED28	0.031	0.028	0.026	0.03	0.027	0.026	0.01	0.021	0.024	0.023	0.023	0.024	0.02	0.028	0.03	0.03	0.03	0.027	0.027	0.028
PNRC1	0.026	0.025	0.026	0.026	0.026	0.026	0.017	0.023	0.025	0.026	0.024	0.025	0.025	0.027	0.026	0.027	0.027	0.026	0.026	0.025
KAT2A	0.014	0.01	0.014	0.013	0.014	0.014	0.007	0.007	0.01	0.018	0.008	0.009	0.008	0.008	0.008	0.007	0.009	0.009	0.012	0.009
CD209	0.029	0.026	0.02	0.024	0.024	0.02	0.021	0.017	0.017	0.026	0.018	0.018	0.018	0.029	0.028	0.029	0.027	0.019	0.019	0.019
CRTC3	0.023	0.024	0.018	0.022	0.021	0.025	0.019	0.019	0.018	0.025	0.016	0.017	0.02	0.026	0.024	0.023	0.025	0.017	0.017	0.017
CRTC2	0.006	0.004	0.008	0.006	0.008	0.004	0.006	0.006	0.007	0.007	0.006	0.006	0.008	0.005	0.006	0.004	0.004	0.007	0.008	0.007
IFNGR1	0.016	0.017	0.014	0.017	0.017	0.016	0.013	0.014	0.014	0.018	0.013	0.014	0.015	0.017	0.017	0.017	0.017	0.016	0.016	0.016
ZFP90	0.02	0.02	0.015	0.017	0.017	0.019	0.009	0.013	0.016	0.024	0.012	0.016	0.013	0.021	0.02	0.02	0.02	0.014	0.014	0.015
CLNS1A	0.015	0.015	0.009	0.014	0.015	0.009	0.01	0.01	0.008	0.018	0.008	0.008	0.011	0.017	0.015	0.015	0.015	0.009	0.009	0.01
CLDND1	0.011	0.011	0.012	0.013	0.013	0.011	0.014	0.012	0.011	0.012	0.012	0.012	0.014	0.011	0.011	0.011	0.011	0.013	0.013	0.013
PC	0.011	0.011	0.008	0.008	0.006	0.008	0.008	0.007	0.007	0.009	0.007	0.007	0.007	0.011	0.011	0.011	0.012	0.007	0.005	0.005
CTLA4	0.018	0.019	0.019	0.017	0.017	0.019	0.015	0.014	0.015	0.02	0.015	0.016	0.015	0.017	0.018	0.018	0.018	0.012	0.01	0.011
ERP27	0.026	0.026	0.027	0.025	0.026	0.025	0.01	0.019	0.026	0.025	0.022	0.025	0.024	0.026	0.028	0.028	0.025	0.021	0.023	0.017
GBP1	0.027	0.03	0.023	0.028	0.024	0.026	0.021	0.017	0.022	0.025	0.021	0.021	0.022	0.029	0.029	0.029	0.033	0.021	0.021	0.02
ATG12	0.015	0.017	0.009	0.015	0.013	0.011	0.007	0.006	0.007	0.014	0.006	0.007	0.01	0.017	0.018	0.017	0.018	0.008	0.008	0.008
RSL1D1	0.014	0.013	0.013	0.015	0.015	0.014	0.01	0.014	0.013	0.015	0.014	0.012	0.015	0.013	0.014	0.013	0.013	0.013	0.013	0.014
KIR3DL1	0.043	0.045	0.048	0.045	0.04	0.038	0.034	0.055	0.057	0.05	0.053	0.054	0.045	0.046	0.045	0.043	0.04	0.039	0.042	0.036
BTNL2	0.039	0.045	0.054	0.03	0.027	0.032	0.061	0.052	0.043	0.033	0.039	0.044	0.051	0.034	0.032	0.039	0.053	0.061	0.064	0.05
CCDC134	0.013	0.012	0.014	0.013	0.013	0.015	0.009	0.011	0.011	0.011	0.011	0.011	0.017	0.011	0.012	0.011	0.011	0.012	0.012	0.013
MOS	0.026	0.022	0.014	0.016	0.015	0.012	0.003	0.007	0.013	0.021	0.008	0.008	0.011	0.029	0.023	0.027	0.028	0.005	0.005	0.006
FAM174B	0.028	0.028	0.024	0.026	0.027	0.025	0.024	0.018	0.02	0.028	0.021	0.018	0.025	0.028	0.027	0.027	0.027	0.023	0.025	0.025
PHF3	0.009	0.009	0.006	0.006	0.008	0.009	0.008	0.006	0.005	0.008	0.006	0.006	0.007	0.007	0.009	0.009	0.01	0.007	0.007	0.006
AGBL5	0.008	0.008	0.008	0.008	0.01	0.009	0.004	0.007	0.008	0.011	0.007	0.007	0.009	0.006	0.008	0.007	0.008	0.006	0.007	0.005
VWC2L	0.024	0.025	0.015	0.021	0.02	0.019	0.014	0.013	0.012	0.021	0.012	0.013	0.014	0.025	0.025	0.025	0.025	0.012	0.011	0.011
SEC14L1	0.018	0.018	0.017	0.017	0.018	0.017	0.016	0.015	0.016	0.019	0.016	0.015	0.016	0.019	0.018	0.019	0.018	0.016	0.016	0.016
CTDP1	0.017	0.017	0.015	0.016	0.017	0.016	0.016	0.016	0.016	0.017	0.016	0.017	0.016	0.017	0.017	0.017	0.017	0.016	0.016	0.015
EVI5L	0.019	0.019	0.017	0.018	0.018	0.017	0.018	0.015	0.017	0.02	0.017	0.016	0.016	0.019	0.019	0.019	0.019	0.012	0.01	0.01
CDSN	0.077	0.072	0.078	0.075	0.1	0.075	0.072	0.1	0.091	0.052	0.1	0.095	0.089	0.062	0.063	0.072	0.064	0.077	0.092	0.075
PDE7A	0.014	0.014	0.014	0.014	0.013	0.015	0.004	0.008	0.013	0.014	0.011	0.009	0.011	0.015	0.015	0.014	0.014	0.008	0.006	0.006
ZNF536	0.013	0.013	0.01	0.012	0.012	0.011	0.011	0.009	0.01	0.015	0.009	0.01	0.01	0.014	0.013	0.013	0.013	0.01	0.011	0.01
PHF12	0.005	0.005	0.004	0.005	0.005	0.005	0.002	0.003	0.003	0.005	0.003	0.003	0.003	0.005	0.006	0.006	0.006	0.004	0.004	0.004
STAT1	0.015	0.015	0.012	0.012	0.015	0.011	0.013	0.008	0.012	0.017	0.011	0.011	0.013	0.015	0.015	0.015	0.015	0.011	0.011	0.01
ZNF385D	0.024	0.024	0.024	0.024	0.023	0.023	0.023	0.022	0.023	0.024	0.023	0.022	0.025	0.023	0.024	0.024	0.023	0.022	0.022	0.022
FHL3	0.014	0.013	0.013	0.013	0.014	0.011	0.008	0.013	0.013	0.016	0.012	0.013	0.012	0.013	0.013	0.013	0.014	0.013	0.013	0.012
NAV2	0.021	0.021	0.016	0.019	0.02	0.018	0.016	0.014	0.014	0.021	0.014	0.015	0.016	0.022	0.022	0.021	0.021	0.016	0.016	0.016
DPM1	0.009	0.01	0.007	0.008	0.008	0.008	0.005	0.006	0.005	0.01	0.005	0.005	0.007	0.011	0.01	0.01	0.01	0.005	0.006	0.006
LY6D	0.03	0.032	0.028	0.029	0.028	0.031	0.026	0.02	0.024	0.03	0.022	0.024	0.024	0.032	0.031	0.033	0.033	0.023	0.023	0.022
RABEPK	0.016	0.017	0.016	0.012	0.014	0.016	0.016	0.011	0.015	0.015	0.014	0.015	0.014	0.017	0.016	0.017	0.017	0.015	0.014	0.014
IL10	0.014	0.014	0.013	0.015	0.014	0.015	0.009	0.013	0.013	0.014	0.014	0.014	0.013	0.015	0.014	0.014	0.014	0.013	0.012	0.013
WNT1	0.007	0.008	0.005	0.006	0.007	0.005	0.004	0.006	0.005	0.007	0.006	0.005	0.005	0.008	0.008	0.008	0.008	0.005	0.006	0.006
IL13	0.014	0.016	0.009	0.011	0.015	0.012	0.012	0.011	0.006	0.015	0.007	0.005	0.014	0.016	0.016	0.017	0.016	0.009	0.009	0.007
RUSC2	0.013	0.013	0.012	0.011	0.009	0.01	0.011	0.011	0.011	0.016	0.009	0.01	0.01	0.014	0.012	0.013	0.013	0.011	0.012	0.012
IL4	0.027	0.022	0.021	0.024	0.023	0.025	0.013	0.025	0.012	0.025	0.013	0.011	0.027	0.022	0.024	0.022	0.024	0.02	0.016	0.014
IL2	0.014	0.014	0.013	0.013	0.013	0.013	0.011	0.012	0.012	0.012	0.012	0.012	0.012	0.013	0.013	0.013	0.014	0.013	0.012	0.013
TMTC1	0.027	0.027	0.026	0.026	0.027	0.026	0.023	0.024	0.024	0.029	0.024	0.024	0.023	0.028	0.027	0.026	0.026	0.023	0.023	0.024
HIBCH	0.02	0.022	0.019	0.024	0.026	0.022	0.023	0.012	0.016	0.024	0.015	0.017	0.017	0.025	0.024	0.025	0.024	0.017	0.014	0.016
PPIA	0.017	0.016	0.014	0.016	0.018	0.015	0.01	0.011	0.012	0.019	0.012	0.014	0.015	0.018	0.017	0.014	0.013	0.014	0.016	0.015
HMGXB3	0.02	0.019	0.019	0.02	0.02	0.019	0.015	0.011	0.016	0.015	0.014	0.013	0.02	0.019	0.019	0.018	0.019	0.013	0.014	0.012
BAHD1	0.011	0.011	0.012	0.012	0.012	0.012	0.007	0.011	0.011	0.011	0.011	0.011	0.011	0.01	0.011	0.01	0.01	0.01	0.01	0.01
MAP4	0.011	0.012	0.009	0.01	0.009	0.011	0.007	0.007	0.008	0.01	0.008	0.007	0.01	0.011	0.011	0.011	0.011	0.009	0.007	0.009
SPTBN1	0.017	0.017	0.016	0.017	0.017	0.017	0.014	0.013	0.015	0.017	0.015	0.015	0.016	0.017	0.016	0.016	0.016	0.016	0.016	0.016
LYPD4	0.014	0.012	0.022	0.022	0.024	0.026	0.025	0.022	0.022	0.024	0.023	0.023	0.026	0.021	0.015	0.011	0.013	0.022	0.02	0.018
RNF170	0.005	0.007	0.003	0.004	0.003	0.003	0.002	0.003	0.002	0.008	0.003	0.002	0.003	0.006	0.005	0.006	0.007	0.003	0.003	0.002
CHORDC1	0.022	0.018	0.021	0.02	0.019	0.02	0.021	0.021	0.02	0.024	0.021	0.02	0.023	0.02	0.017	0.018	0.015	0.022	0.021	0.021
FAS	0.021	0.021	0.024	0.024	0.022	0.023	0.02	0.024	0.024	0.023	0.023	0.023	0.024	0.021	0.021	0.021	0.021	0.024	0.024	0.022
ANKRD30A	0.018	0.019	0.015	0.016	0.017	0.015	0.013	0.013	0.014	0.019	0.014	0.013	0.014	0.019	0.018	0.019	0.019	0.013	0.013	0.013
PSORS1C1	0.064	0.062	0.071	0.072	0.068	0.069	0.067	0.062	0.066	0.066	0.06	0.062	0.066	0.065	0.064	0.059	0.062	0.064	0.066	0.075
ATG7	0.015	0.014	0.012	0.014	0.014	0.014	0.009	0.01	0.013	0.014	0.011	0.013	0.013	0.014	0.014	0.014	0.015	0.012	0.013	0.012
ANXA1	0.017	0.017	0.014	0.016	0.016	0.016	0.011	0.011	0.012	0.016	0.011	0.012	0.013	0.017	0.017	0.017	0.017	0.013	0.012	0.012
STAC2	0.017	0.017	0.01	0.015	0.014	0.013	0.007	0.007	0.009	0.015	0.009	0.008	0.01	0.017	0.016	0.017	0.017	0.006	0.006	0.006
PIGH	0.026	0.023	0.02	0.023	0.023	0.023	0.023	0.014	0.015	0.023	0.015	0.014	0.015	0.023	0.026	0.025	0.026	0.022	0.019	0.023
PIGK	0.017	0.017	0.014	0.016	0.015	0.016	0.014	0.012	0.013	0.015	0.012	0.012	0.015	0.016	0.017	0.017	0.018	0.015	0.016	0.015
PIGY	0.01	0.01	0.004	0.008	0.009	0.007	0.004	0.002	0.003	0.014	0.003	0.002	0.004	0.013	0.011	0.011	0.011	0.005	0.005	0.004
MCM8	0.014	0.013	0.01	0.014	0.018	0.014	0.012	0.007	0.007	0.025	0.007	0.006	0.008	0.016	0.014	0.015	0.016	0.01	0.01	0.01
TFDP2	0.011	0.011	0.012	0.011	0.011	0.009	0.009	0.014	0.013	0.011	0.013	0.014	0.01	0.01	0.01	0.01	0.01	0.01	0.006	0.007
PURA	0.005	0.006	0.003	0.006	0.005	0.005	0.001	0.002	0.002	0.004	0.002	0.002	0.003	0.004	0.005	0.005	0.005	0.003	0.003	0.003
BCL9	0.014	0.015	0.011	0.015	0.015	0.013	0.012	0.008	0.008	0.017	0.008	0.008	0.011	0.015	0.014	0.013	0.014	0.009	0.008	0.007
A4GALT	0.029	0.028	0.03	0.03	0.03	0.031	0.025	0.03	0.03	0.029	0.03	0.03	0.03	0.029	0.029	0.027	0.028	0.029	0.029	0.029
ZNF512B	0.017	0.016	0.014	0.015	0.015	0.018	0.003	0.015	0.014	0.017	0.014	0.014	0.011	0.014	0.016	0.015	0.015	0.015	0.016	0.016
GOLPH3	0.015	0.016	0.012	0.014	0.01	0.014	0.01	0.009	0.009	0.013	0.009	0.009	0.01	0.016	0.016	0.016	0.016	0.01	0.009	0.009
GLRX3	0.024	0.024	0.021	0.023	0.023	0.022	0.02	0.019	0.02	0.023	0.02	0.02	0.022	0.025	0.025	0.024	0.024	0.021	0.02	0.02
AKT1	0.018	0.017	0.013	0.016	0.016	0.014	0.012	0.011	0.011	0.016	0.011	0.011	0.015	0.018	0.018	0.018	0.018	0.015	0.016	0.015
PKD1L2	0.033	0.032	0.028	0.03	0.032	0.03	0.024	0.024	0.024	0.035	0.025	0.024	0.028	0.033	0.033	0.032	0.032	0.025	0.026	0.027
MMADHC	0.018	0.02	0.013	0.013	0.015	0.014	0.005	0.008	0.011	0.022	0.01	0.012	0.013	0.02	0.02	0.019	0.019	0.01	0.011	0.012
OAS1	0.014	0.014	0.04	0.018	0.014	0.024	0.023	0.026	0.035	0.019	0.033	0.033	0.023	0.012	0.012	0.011	0.012	0.026	0.028	0.029
OAS2	0.025	0.025	0.025	0.024	0.022	0.023	0.02	0.023	0.024	0.023	0.024	0.024	0.023	0.024	0.024	0.025	0.024	0.022	0.022	0.023
FLII	0.009	0.009	0.008	0.01	0.01	0.008	0.008	0.007	0.007	0.008	0.007	0.007	0.007	0.009	0.009	0.009	0.01	0.006	0.007	0.007
ZNF785	0.01	0.011	0.005	0.005	0.006	0.006	0.001	0.004	0.004	0.01	0.003	0.004	0.004	0.011	0.01	0.011	0.012	0.003	0.003	0.004
FNTA	0.007	0.009	0.004	0.005	0.004	0.004	0.003	0.003	0.002	0.009	0.003	0.003	0.004	0.008	0.008	0.008	0.01	0.004	0.005	0.004
COG3	0.023	0.024	0.014	0.017	0.024	0.019	0.015	0.018	0.015	0.018	0.016	0.015	0.014	0.023	0.023	0.024	0.024	0.015	0.015	0.016
COG2	0.016	0.016	0.017	0.017	0.017	0.017	0.015	0.017	0.016	0.019	0.016	0.015	0.018	0.017	0.018	0.017	0.018	0.017	0.017	0.018
PSORS1C3	0.051	0.051	0.062	0.06	0.052	0.052	0.062	0.062	0.059	0.048	0.052	0.055	0.065	0.049	0.051	0.052	0.057	0.055	0.058	0.054
OASL	0.024	0.025	0.017	0.023	0.025	0.026	0.015	0.02	0.017	0.026	0.017	0.015	0.014	0.028	0.024	0.024	0.027	0.02	0.02	0.019
COG4	0.03	0.03	0.013	0.016	0.009	0.013	0.009	0.009	0.01	0.019	0.008	0.01	0.012	0.028	0.027	0.032	0.031	0.007	0.006	0.008
IGHMBP2	0.018	0.019	0.021	0.019	0.019	0.021	0.013	0.021	0.022	0.02	0.022	0.021	0.019	0.018	0.02	0.02	0.018	0.019	0.018	0.019
PRF1	0.019	0.02	0.02	0.021	0.022	0.02	0.012	0.023	0.023	0.019	0.023	0.023	0.02	0.019	0.019	0.019	0.019	0.023	0.023	0.023
KLHL1	0.023	0.023	0.018	0.021	0.018	0.02	0.015	0.018	0.017	0.022	0.017	0.017	0.016	0.024	0.024	0.024	0.024	0.016	0.016	0.016
FAM76B	0.017	0.017	0.017	0.017	0.016	0.017	0.018	0.016	0.016	0.019	0.016	0.015	0.016	0.018	0.017	0.017	0.017	0.016	0.016	0.016
CX3CR1	0.018	0.018	0.016	0.017	0.018	0.016	0.01	0.015	0.016	0.021	0.016	0.016	0.015	0.02	0.019	0.018	0.018	0.013	0.014	0.016
ARPC1A	0.014	0.014	0.006	0.014	0.014	0.013	0.007	0.005	0.005	0.013	0.004	0.003	0.007	0.013	0.013	0.013	0.013	0.009	0.009	0.007
DPCR1	0.014	0.015	0.016	0.015	0.015	0.015	0.015	0.014	0.015	0.014	0.014	0.015	0.015	0.014	0.015	0.015	0.015	0.014	0.014	0.013
MKRN2	0.016	0.016	0.018	0.019	0.017	0.018	0.005	0.017	0.018	0.016	0.018	0.018	0.017	0.016	0.016	0.015	0.016	0.01	0.008	0.008
TLR9	0.009	0.009	0.006	0.007	0.007	0.007	0.005	0.006	0.006	0.009	0.006	0.006	0.006	0.01	0.008	0.008	0.009	0.006	0.006	0.006
CCL3L1	0.15	0.17	0.078	0.177	0.167	0.18	0.133	0.051	0.028	0.152	0.035	0.037	0.073	0.174	0.164	0.161	0.175	0.08	0.079	0.085
ZBTB2	0.016	0.017	0.013	0.015	0.016	0.015	0.012	0.008	0.009	0.015	0.009	0.01	0.012	0.016	0.016	0.016	0.016	0.013	0.013	0.011
HLA-A	0.115	0.116	0.115	0.114	0.117	0.118	0.112	0.112	0.115	0.118	0.112	0.115	0.112	0.122	0.121	0.118	0.115	0.114	0.113	0.111
HLA-G	0.09	0.09	0.088	0.087	0.088	0.088	0.069	0.057	0.079	0.086	0.069	0.075	0.08	0.089	0.087	0.09	0.09	0.077	0.076	0.081
HLA-E	0.046	0.046	0.042	0.043	0.047	0.043	0.029	0.036	0.04	0.044	0.042	0.041	0.039	0.047	0.045	0.048	0.045	0.038	0.036	0.037
NGLY1	0.014	0.014	0.007	0.013	0.014	0.015	0.005	0.009	0.007	0.017	0.007	0.007	0.009	0.014	0.013	0.013	0.013	0.009	0.01	0.008
RSAD2	0.018	0.016	0.011	0.013	0.014	0.013	0.008	0.011	0.012	0.019	0.011	0.012	0.009	0.018	0.016	0.017	0.017	0.013	0.013	0.013
FAM200B	0.02	0.019	0.019	0.019	0.016	0.018	0.017	0.019	0.02	0.017	0.019	0.02	0.018	0.018	0.02	0.02	0.019	0.018	0.016	0.019
KBTBD7	0.011	0.011	0.019	0.018	0.02	0.018	0.019	0.012	0.008	0.008	0.01	0.009	0.013	0.003	0.005	0.004	0.005	0.018	0.019	0.015
ASXL2	0.015	0.016	0.012	0.012	0.014	0.016	0.005	0.013	0.014	0.018	0.014	0.014	0.013	0.016	0.016	0.016	0.016	0.014	0.013	0.014
TNXB	0.01	0.01	0.01	0.01	0.009	0.01	0.009	0.009	0.01	0.01	0.01	0.01	0.01	0.01	0.01	0.011	0.01	0.011	0.011	0.011
TMEM182	0.014	0.014	0.013	0.013	0.014	0.014	0.012	0.013	0.013	0.013	0.012	0.013	0.013	0.015	0.014	0.014	0.014	0.012	0.012	0.012
TMEM181	0.022	0.022	0.021	0.02	0.022	0.021	0.016	0.019	0.021	0.021	0.02	0.02	0.021	0.021	0.022	0.021	0.021	0.019	0.019	0.019
NIPSNAP3B	0.016	0.017	0.017	0.018	0.016	0.016	0.023	0.02	0.016	0.016	0.017	0.017	0.018	0.016	0.016	0.017	0.018	0.02	0.02	0.018
LNX2	0.018	0.019	0.018	0.016	0.017	0.017	0.018	0.018	0.018	0.019	0.019	0.018	0.017	0.019	0.018	0.019	0.018	0.016	0.015	0.016
IL4R	0.021	0.021	0.019	0.019	0.02	0.019	0.018	0.017	0.017	0.021	0.018	0.018	0.017	0.022	0.021	0.021	0.021	0.017	0.017	0.017
EFEMP1	0.018	0.018	0.018	0.017	0.016	0.017	0.01	0.014	0.016	0.016	0.016	0.016	0.016	0.018	0.017	0.018	0.017	0.018	0.018	0.019
ANKRD22	0.015	0.014	0.014	0.016	0.013	0.015	0.014	0.015	0.014	0.017	0.015	0.013	0.012	0.015	0.015	0.014	0.015	0.015	0.014	0.014
STT3A	0.03	0.035	0.03	0.038	0.037	0.036	0.024	0.025	0.026	0.042	0.022	0.019	0.019	0.037	0.035	0.035	0.035	0.024	0.022	0.025
LSM3	0.023	0.024	0.023	0.023	0.024	0.024	0.02	0.022	0.022	0.022	0.022	0.022	0.024	0.024	0.024	0.024	0.024	0.022	0.022	0.022
KIF3C	0.016	0.016	0.012	0.016	0.017	0.017	0.003	0.009	0.009	0.02	0.01	0.008	0.01	0.018	0.018	0.017	0.017	0.011	0.011	0.009
ETHE1	0.02	0.02	0.019	0.022	0.021	0.021	0.019	0.02	0.019	0.015	0.02	0.02	0.017	0.019	0.02	0.018	0.021	0.018	0.019	0.02
PRDM14	0.018	0.019	0.014	0.017	0.019	0.013	0.017	0.01	0.012	0.019	0.011	0.011	0.013	0.018	0.019	0.019	0.019	0.015	0.015	0.013
TUBAL3	0.021	0.022	0.018	0.021	0.022	0.025	0.021	0.02	0.02	0.027	0.021	0.021	0.017	0.021	0.022	0.022	0.021	0.028	0.026	0.026
MGAT1	0.02	0.021	0.018	0.022	0.026	0.026	0.019	0.013	0.014	0.024	0.013	0.015	0.014	0.022	0.024	0.021	0.023	0.02	0.02	0.021
SDC1	0.022	0.022	0.02	0.02	0.021	0.021	0.017	0.018	0.019	0.022	0.019	0.019	0.019	0.021	0.022	0.022	0.022	0.018	0.018	0.018
TMEFF2	0.015	0.016	0.011	0.011	0.014	0.011	0.01	0.01	0.01	0.017	0.01	0.01	0.011	0.017	0.017	0.016	0.016	0.01	0.011	0.01
NUP153	0.01	0.01	0.007	0.007	0.009	0.007	0.01	0.01	0.008	0.009	0.009	0.01	0.01	0.01	0.01	0.01	0.01	0.007	0.007	0.006
NUP155	0.015	0.016	0.011	0.013	0.012	0.013	0.009	0.009	0.008	0.015	0.008	0.008	0.01	0.015	0.016	0.016	0.016	0.01	0.01	0.011
KLHDC2	0.01	0.01	0.004	0.005	0.004	0.006	0.002	0.005	0.005	0.011	0.005	0.004	0.004	0.011	0.011	0.01	0.014	0.003	0.003	0.003
EPHA5	0.019	0.018	0.017	0.019	0.018	0.019	0.016	0.016	0.017	0.019	0.016	0.016	0.017	0.018	0.019	0.019	0.019	0.017	0.017	0.018
DEFB1	0.029	0.029	0.027	0.028	0.029	0.028	0.023	0.026	0.025	0.029	0.026	0.025	0.027	0.029	0.029	0.029	0.028	0.027	0.027	0.027
NCOR2	0.018	0.018	0.015	0.017	0.017	0.017	0.017	0.014	0.014	0.018	0.014	0.014	0.016	0.018	0.018	0.017	0.017	0.015	0.015	0.016
TNPO3	0.015	0.015	0.013	0.015	0.014	0.014	0.015	0.014	0.013	0.014	0.014	0.013	0.014	0.013	0.015	0.015	0.015	0.014	0.014	0.014
TMED2	0.022	0.02	0.019	0.015	0.014	0.021	0.005	0.013	0.018	0.022	0.019	0.02	0.014	0.021	0.021	0.021	0.024	0.017	0.015	0.017
IQUB	0.019	0.019	0.017	0.018	0.016	0.016	0.015	0.016	0.016	0.021	0.016	0.015	0.016	0.02	0.019	0.02	0.019	0.017	0.017	0.017
AP2M1	0.016	0.016	0.015	0.015	0.015	0.014	0.012	0.012	0.015	0.014	0.015	0.015	0.013	0.015	0.016	0.016	0.015	0.015	0.015	0.015
TRMT5	0.007	0.006	0.004	0.004	0.005	0.004	0.007	0.002	0.002	0.009	0.002	0.002	0.005	0.009	0.007	0.009	0.006	0.008	0.008	0.008
SPTAN1	0.008	0.008	0.003	0.006	0.007	0.006	0.007	0.002	0.002	0.01	0.001	0.002	0.003	0.008	0.007	0.008	0.007	0.004	0.004	0.004
HNRNPF	0.017	0.015	0.015	0.017	0.017	0.017	0.012	0.011	0.012	0.017	0.012	0.011	0.011	0.016	0.015	0.015	0.015	0.015	0.015	0.015
LRRC8D	0.016	0.015	0.013	0.013	0.014	0.013	0.008	0.012	0.013	0.017	0.012	0.012	0.011	0.016	0.016	0.016	0.016	0.012	0.012	0.012
TIAM2	0.022	0.022	0.021	0.022	0.022	0.021	0.018	0.019	0.02	0.022	0.02	0.02	0.019	0.022	0.022	0.022	0.021	0.02	0.02	0.019
XKR4	0.017	0.017	0.015	0.017	0.017	0.015	0.013	0.014	0.014	0.019	0.014	0.014	0.015	0.017	0.018	0.017	0.017	0.014	0.014	0.013
YTHDC2	0.022	0.023	0.019	0.02	0.02	0.02	0.013	0.017	0.017	0.021	0.018	0.018	0.019	0.022	0.022	0.022	0.022	0.016	0.015	0.016
CCL17	0.016	0.016	0.014	0.016	0.016	0.015	0.012	0.012	0.011	0.017	0.011	0.013	0.013	0.017	0.015	0.016	0.015	0.014	0.015	0.014
CCL18	0.018	0.019	0.015	0.017	0.015	0.014	0.012	0.014	0.013	0.017	0.013	0.013	0.016	0.018	0.019	0.019	0.019	0.015	0.016	0.015
TRIB1	0.019	0.019	0.016	0.018	0.017	0.017	0.013	0.014	0.015	0.02	0.014	0.015	0.016	0.019	0.019	0.02	0.019	0.016	0.016	0.016
MKI67	0.018	0.019	0.018	0.017	0.017	0.019	0.014	0.016	0.017	0.021	0.016	0.016	0.017	0.02	0.02	0.019	0.02	0.017	0.017	0.016
IL12B	0.013	0.014	0.014	0.015	0.014	0.014	0.016	0.013	0.014	0.013	0.013	0.014	0.015	0.014	0.014	0.014	0.014	0.015	0.015	0.015
IL12A	0.001	0.001	0.002	0.001	0.002	0.002	0	0	0.001	0.001	0	0	0.001	0.002	0.003	0.002	0.002	0	0	0.001
ADAM10	0.016	0.016	0.008	0.016	0.015	0.015	0.012	0.011	0.007	0.017	0.007	0.008	0.011	0.016	0.016	0.016	0.016	0.013	0.012	0.011
DDOST	0.016	0.016	0.014	0.013	0.015	0.014	0.012	0.016	0.015	0.017	0.016	0.016	0.014	0.017	0.016	0.017	0.015	0.013	0.015	0.014
ADAM18	0.015	0.015	0.012	0.014	0.014	0.014	0.01	0.012	0.011	0.016	0.011	0.01	0.013	0.015	0.015	0.015	0.015	0.012	0.012	0.012
SERPINA1	0.02	0.022	0.022	0.021	0.022	0.023	0.019	0.021	0.022	0.023	0.022	0.021	0.021	0.019	0.019	0.02	0.02	0.021	0.021	0.021
ANKRD6	0.012	0.012	0.012	0.011	0.012	0.011	0.01	0.011	0.011	0.012	0.011	0.011	0.011	0.012	0.012	0.012	0.012	0.013	0.013	0.012
MEPE	0.031	0.032	0.03	0.028	0.029	0.025	0.031	0.03	0.03	0.032	0.03	0.029	0.03	0.032	0.033	0.031	0.032	0.031	0.029	0.029
KCNK9	0.02	0.02	0.017	0.019	0.02	0.019	0.015	0.015	0.015	0.021	0.015	0.016	0.017	0.02	0.02	0.021	0.02	0.016	0.016	0.016
PLOD3	0.013	0.012	0.008	0.012	0.012	0.013	0.013	0.005	0.006	0.015	0.006	0.006	0.006	0.011	0.013	0.011	0.011	0.01	0.01	0.009
CMPK2	0.01	0.011	0.005	0.009	0.011	0.009	0.002	0.002	0.003	0.013	0.003	0.002	0.003	0.013	0.011	0.011	0.013	0.002	0.002	0.002
ANKRD9	0.023	0.024	0.02	0.021	0.024	0.022	0.016	0.019	0.02	0.023	0.021	0.021	0.02	0.023	0.024	0.024	0.025	0.02	0.02	0.02
UBQLN4	0.011	0.011	0.01	0.013	0.013	0.013	0.004	0.01	0.01	0.013	0.01	0.011	0.011	0.012	0.012	0.011	0.011	0.01	0.011	0.009
DOK6	0.022	0.022	0.019	0.02	0.02	0.019	0.017	0.017	0.017	0.023	0.017	0.017	0.019	0.023	0.023	0.022	0.023	0.017	0.017	0.017
ZNF791	0.022	0.022	0.019	0.023	0.022	0.022	0.009	0.015	0.015	0.02	0.015	0.015	0.021	0.021	0.021	0.022	0.022	0.019	0.018	0.015
C6ORF48	0.014	0.014	0.012	0.013	0.012	0.012	0.01	0.012	0.01	0.015	0.01	0.01	0.012	0.015	0.015	0.015	0.015	0.013	0.013	0.012
PDIA6	0.035	0.033	0.036	0.04	0.04	0.036	0.035	0.038	0.037	0.037	0.037	0.034	0.038	0.033	0.033	0.033	0.033	0.035	0.034	0.036
NUP160	0.013	0.013	0.013	0.011	0.01	0.011	0.011	0.011	0.013	0.013	0.012	0.012	0.011	0.012	0.013	0.012	0.013	0.011	0.011	0.01
TMEM163	0.019	0.019	0.016	0.018	0.019	0.017	0.014	0.012	0.015	0.018	0.012	0.012	0.015	0.021	0.02	0.019	0.019	0.015	0.015	0.016
TNF	0.007	0.005	0.009	0.01	0.014	0.005	0.005	0.005	0.007	0.013	0.007	0.008	0.008	0.01	0.011	0.005	0.008	0.01	0.01	0.013
GPC5	0.02	0.02	0.017	0.019	0.019	0.019	0.015	0.015	0.016	0.019	0.016	0.016	0.017	0.019	0.02	0.02	0.02	0.016	0.016	0.017
USP18	0.031	0.031	0.018	0.026	0.028	0.023	0.021	0.015	0.014	0.038	0.015	0.015	0.025	0.034	0.032	0.03	0.03	0.022	0.02	0.023
FOXN3	0.02	0.02	0.017	0.019	0.019	0.018	0.017	0.016	0.016	0.021	0.016	0.016	0.017	0.021	0.02	0.02	0.02	0.017	0.017	0.017
GRIN2A	0.023	0.023	0.019	0.021	0.021	0.02	0.015	0.019	0.019	0.024	0.019	0.018	0.018	0.023	0.023	0.023	0.023	0.017	0.017	0.018
SICKLE
SLC7A8	0.02	0.021	0.015	0.018	0.021	0.018	0.013	0.01	0.012	0.012	0.012	0.022	0.01	0.022	0.021	0.022	0.022	0.012	0.011	0.012
SNTB1	0.022	0.023	0.019	0.021	0.021	0.021	0.016	0.015	0.015	0.015	0.015	0.023	0.018	0.023	0.023	0.022	0.022	0.018	0.018	0.018
BCL11A	0.016	0.015	0.014	0.014	0.015	0.015	0.007	0.014	0.014	0.014	0.014	0.017	0.014	0.017	0.016	0.015	0.015	0.011	0.011	0.011
KCNJ11	0.026	0.024	0.026	0.026	0.025	0.025	0.028	0.029	0.027	0.028	0.029	0.027	0.027	0.022	0.022	0.022	0.025	0.026	0.026	0.025
SLC4A5	0.014	0.014	0.008	0.011	0.012	0.012	0.011	0.005	0.006	0.005	0.006	0.014	0.009	0.014	0.014	0.015	0.014	0.007	0.007	0.006
TBX3	0.021	0.021	0.018	0.02	0.02	0.019	0.016	0.016	0.017	0.017	0.017	0.022	0.018	0.021	0.021	0.021	0.021	0.017	0.017	0.017
INSR	0.03	0.03	0.023	0.027	0.027	0.025	0.022	0.02	0.02	0.021	0.02	0.031	0.02	0.031	0.031	0.03	0.03	0.022	0.022	0.022
SLC4A1	0.015	0.015	0.014	0.015	0.015	0.014	0.012	0.01	0.011	0.012	0.01	0.017	0.013	0.016	0.015	0.015	0.014	0.012	0.012	0.013
COL6A3	0.022	0.022	0.017	0.022	0.022	0.022	0.012	0.011	0.013	0.012	0.013	0.022	0.014	0.022	0.022	0.022	0.021	0.014	0.014	0.013
MYOC	0.028	0.03	0.024	0.028	0.023	0.024	0.019	0.018	0.022	0.02	0.019	0.022	0.02	0.026	0.028	0.03	0.029	0.021	0.02	0.02
RXRG	0.02	0.021	0.019	0.019	0.02	0.02	0.019	0.016	0.018	0.016	0.018	0.021	0.02	0.02	0.02	0.02	0.02	0.019	0.019	0.018
UGT1A1	0.016	0.018	0.013	0.016	0.017	0.014	0.011	0.011	0.013	0.012	0.012	0.018	0.014	0.017	0.017	0.018	0.018	0.014	0.014	0.014
SORL1	0.016	0.016	0.015	0.017	0.016	0.016	0.011	0.012	0.014	0.013	0.013	0.017	0.014	0.017	0.016	0.016	0.016	0.013	0.013	0.012
SERPINA1	0.02	0.022	0.022	0.021	0.022	0.023	0.019	0.021	0.022	0.022	0.021	0.023	0.021	0.019	0.019	0.02	0.02	0.021	0.021	0.021
F11	0.016	0.016	0.015	0.015	0.015	0.015	0.012	0.014	0.015	0.015	0.015	0.016	0.015	0.017	0.017	0.017	0.016	0.015	0.014	0.015
SERPINC1	0.018	0.018	0.016	0.019	0.018	0.018	0.016	0.009	0.012	0.009	0.011	0.018	0.011	0.018	0.017	0.018	0.018	0.013	0.012	0.011
PYGB	0.023	0.026	0.019	0.024	0.024	0.023	0.008	0.021	0.018	0.02	0.021	0.023	0.016	0.025	0.026	0.025	0.027	0.021	0.021	0.02
GATA3	0.023	0.023	0.023	0.023	0.022	0.022	0.016	0.022	0.022	0.022	0.022	0.023	0.023	0.023	0.023	0.023	0.023	0.022	0.021	0.023
SERPINE1	0.023	0.021	0.019	0.019	0.021	0.02	0.018	0.018	0.017	0.019	0.017	0.023	0.019	0.023	0.023	0.022	0.022	0.018	0.017	0.018
HBS1L	0.022	0.021	0.02	0.019	0.02	0.019	0.022	0.021	0.022	0.022	0.022	0.019	0.023	0.023	0.022	0.02	0.019	0.022	0.022	0.023
ABCB1	0.012	0.013	0.009	0.012	0.012	0.012	0.009	0.009	0.009	0.009	0.009	0.014	0.01	0.014	0.014	0.013	0.013	0.008	0.007	0.008
PNPLA7	0.011	0.012	0.008	0.01	0.01	0.01	0.007	0.007	0.007	0.007	0.007	0.013	0.007	0.013	0.012	0.013	0.012	0.008	0.008	0.008
SLC12A1	0.015	0.015	0.011	0.015	0.015	0.016	0.014	0.006	0.006	0.005	0.006	0.015	0.009	0.015	0.016	0.015	0.015	0.01	0.011	0.011
MYB	0.015	0.015	0.012	0.014	0.016	0.014	0.013	0.013	0.013	0.013	0.013	0.014	0.013	0.015	0.015	0.016	0.014	0.014	0.014	0.014
LIPC	0.021	0.021	0.018	0.02	0.02	0.02	0.018	0.017	0.017	0.017	0.017	0.022	0.017	0.022	0.022	0.021	0.021	0.018	0.018	0.018
ALDOA	0.01	0.011	0.009	0.007	0.008	0.006	0.008	0.009	0.01	0.01	0.009	0.007	0.009	0.011	0.011	0.011	0.01	0.01	0.01	0.009
GPI	0.01	0.01	0.008	0.01	0.011	0.008	0.006	0.006	0.005	0.006	0.005	0.01	0.007	0.01	0.01	0.01	0.01	0.008	0.009	0.007
CLCN6	0.017	0.018	0.016	0.017	0.014	0.017	0.011	0.013	0.013	0.016	0.015	0.021	0.009	0.019	0.016	0.017	0.016	0.018	0.017	0.018
NADSYN1	0.023	0.024	0.02	0.022	0.024	0.021	0.02	0.016	0.012	0.013	0.01	0.026	0.019	0.023	0.024	0.023	0.024	0.019	0.019	0.02
LDLR	0.021	0.022	0.02	0.022	0.023	0.025	0.018	0.018	0.02	0.02	0.02	0.024	0.019	0.022	0.022	0.022	0.022	0.02	0.02	0.02
PAX6	0.012	0.012	0.008	0.011	0.011	0.01	0.011	0.009	0.008	0.008	0.008	0.013	0.01	0.013	0.013	0.013	0.011	0.008	0.008	0.008
CACNA1H	0.014	0.014	0.009	0.01	0.012	0.01	0.006	0.009	0.009	0.009	0.01	0.016	0.008	0.015	0.015	0.015	0.015	0.009	0.009	0.01
HMGCR	0.015	0.015	0.015	0.016	0.016	0.016	0.019	0.014	0.013	0.013	0.014	0.016	0.016	0.016	0.016	0.015	0.015	0.016	0.015	0.015
HGF	0.015	0.016	0.014	0.015	0.014	0.014	0.013	0.015	0.014	0.016	0.015	0.016	0.014	0.016	0.016	0.016	0.016	0.013	0.014	0.014
PMS1	0.015	0.015	0.01	0.014	0.015	0.013	0.007	0.006	0.006	0.005	0.006	0.013	0.007	0.015	0.015	0.015	0.015	0.006	0.006	0.006
PLAT	0.014	0.014	0.008	0.012	0.014	0.013	0.006	0.006	0.006	0.007	0.006	0.015	0.006	0.016	0.016	0.015	0.016	0.006	0.007	0.006
MCCC2	0.024	0.024	0.02	0.023	0.023	0.023	0.018	0.021	0.021	0.021	0.02	0.022	0.021	0.024	0.023	0.024	0.024	0.02	0.021	0.021
ATP2B4	0.02	0.021	0.015	0.018	0.018	0.017	0.017	0.012	0.013	0.012	0.012	0.02	0.014	0.021	0.022	0.022	0.022	0.015	0.015	0.015
IVD	0.018	0.017	0.02	0.019	0.02	0.02	0.013	0.019	0.019	0.02	0.019	0.019	0.019	0.016	0.017	0.015	0.016	0.017	0.015	0.016
BMP6	0.021	0.02	0.019	0.021	0.021	0.021	0.016	0.02	0.019	0.019	0.019	0.021	0.021	0.021	0.021	0.021	0.02	0.019	0.019	0.018
OGDHL	0.014	0.015	0.015	0.014	0.015	0.014	0.006	0.016	0.015	0.015	0.015	0.016	0.015	0.014	0.015	0.015	0.014	0.015	0.016	0.015
ESR2	0.014	0.014	0.011	0.014	0.014	0.013	0.012	0.012	0.011	0.012	0.011	0.016	0.013	0.016	0.014	0.013	0.015	0.011	0.011	0.011
F5	0.024	0.023	0.02	0.025	0.026	0.02	0.019	0.023	0.024	0.022	0.022	0.023	0.028	0.021	0.022	0.022	0.021	0.027	0.026	0.026
VNN1	0.022	0.022	0.019	0.024	0.024	0.018	0.023	0.02	0.018	0.018	0.019	0.024	0.022	0.026	0.025	0.021	0.019	0.021	0.021	0.021
KCNH2	0.018	0.02	0.017	0.018	0.018	0.019	0.013	0.017	0.018	0.018	0.017	0.021	0.017	0.018	0.019	0.019	0.02	0.016	0.016	0.018
INPP5J	0.015	0.014	0.016	0.017	0.015	0.017	0.011	0.016	0.016	0.017	0.016	0.015	0.017	0.014	0.014	0.014	0.015	0.016	0.016	0.016
CAPN13	0.02	0.02	0.019	0.019	0.019	0.02	0.018	0.017	0.017	0.017	0.017	0.019	0.017	0.02	0.02	0.02	0.02	0.018	0.018	0.017
RPL3L	0.021	0.021	0.016	0.015	0.018	0.016	0.013	0.017	0.016	0.016	0.014	0.022	0.016	0.021	0.021	0.021	0.021	0.017	0.017	0.016
ABCC1	0.019	0.019	0.018	0.02	0.02	0.02	0.014	0.015	0.015	0.014	0.014	0.02	0.015	0.019	0.018	0.019	0.019	0.014	0.015	0.014
SLC22A5	0.022	0.023	0.024	0.021	0.019	0.023	0.021	0.022	0.021	0.021	0.021	0.023	0.019	0.021	0.017	0.021	0.021	0.019	0.018	0.019
MTRR	0.03	0.028	0.027	0.029	0.028	0.028	0.023	0.023	0.026	0.026	0.025	0.03	0.027	0.029	0.029	0.029	0.028	0.025	0.024	0.025
CTBP2	0.018	0.019	0.016	0.018	0.02	0.019	0.011	0.014	0.014	0.014	0.014	0.021	0.015	0.02	0.019	0.019	0.018	0.014	0.014	0.013
CPS1	0.018	0.018	0.018	0.018	0.018	0.018	0.013	0.017	0.017	0.017	0.017	0.018	0.017	0.018	0.018	0.018	0.018	0.017	0.016	0.017
MYO7B	0.012	0.013	0.013	0.014	0.013	0.014	0.01	0.014	0.014	0.014	0.012	0.014	0.012	0.014	0.013	0.012	0.013	0.014	0.014	0.014
